# Supplementary material for: Identification of novel therapeutic targets for chronic kidney disease and kidney function by integrating multi-omics proteome with transcriptome
Source: Genome Med. 2024 Jun 19;16:84. doi: 10.1186/s13073-024-01356-x (PMC11186236; doi:10.1186/s13073-024-01356-x)
Supplement: Supplementary file 2 — Additional file 2: Table S1. Sample overlap between CKD2 and CKD3. Table S2. F-statistics of identified 32 proteins. Table S3. Results of MR-Egger test. Table S4. Results of Q test for heterogeneity of pQTLs. Table S5. Results of 32 proteins on the risk of CKD. Table S6. The pQTL-exposure and pQTL-outcome associations. Table S7. Results of 32 proteins on different outcomes. Table S8. Results of colocalization of the putative proteins with CKD. Table S9. GO terms of enrichment analysis. Table S10. The annotations of RNA single cell type specificity, RNA tissue cell type specificity, and immune cell specificity. Table S11. The summarization of the findings of this study. [file 13073_2024_1356_MOESM2_ESM.xlsx]

## Sheet: Table S1
Table S1. Sample overlap between CKD2 and CKD3.
Study	Subgroup	CKD2(total n)	CKD3(total n)	Potential Overlap
ADVANCE	5	778
	6	2228	2287	2228
	UKB	1092
AFTER EU		857
AGES		3219	3219	3219
Airwave		13953
Biobank Japan		144066
BioMe	Omni AA	2823
	Omni EA	4236
	Omni HA	1890
CHNS		5398
CHRIS		4661
CHS	AA	795
	EA	--	2353
CoLaus		5409
DECODE		208301
DIACORE		1523
EGCUT	370	--
	Exome	--
	OMNI	3755	261
ERF		905	2561
ESTHER		2450
FamHS		3838	3838
FHS		7827	4142
Finrisk		16799
GS:SFHS		19251
INGI-FVG		1395	874	874
Jackson Heart Study (JHS)		3005
JUPITER		8747	8780	8747
KORA	F3	--
	F4	3788	1814	1814
LIFE-Adult		4954
LIFE-Heart		5698
Lifelines		13174
LLFS		4481
LOLIPOP	EW610	--
	EWA	--
	EWP	--
	IA317	--
	IA610	6535
	IAP	--
	OmniEE	--
LURIC		2935
MDC-CC		4681
MESA	AFR	1605
	EAS	--
	EUR	2520	2521	2520
	HIS	1447
MyCode (Geisinger Research)		42227
NEO		5732
OGP		1107
PIVUS		945
PREVEND		3629
QIMR adult		11390
RS	I	3517	4390	3517
	II	2118	1863	1863
	III	2936
SCES	610	1887
	omniexpress	--
DC	1M	928
	610	--
SHIP	0	--
	1	3203	3228	3203
SiMES		2542
SINDI		2537
SOLID-TIMI 52	EA	8435
	EAS	--
	SA	--
STABILITY	EA	8932
	EAS	--
	SA	--
TwinGene		5680
ULSAM		1083
Vanderbilt	660	1975
	AA1M	1108
	Omni1	2545
	Omni5	864
WGHS		23186	23186	23186
Note: The above data were acquired from the supplement materials of Wuttke et al., 2019 and Pattaro et al., 2016

## Sheet: Table S2
Table S2. F-statistics of identified 32 proteins.
Proteins	Fvalue	SNPs	n	data sources
sRAGE	1491.77	3	35597	Iceland
DQA2	78.1501	1	35597	Iceland
AIF1L	1096.95	3	35597	Iceland
MICB	2978.4	5	35597	Iceland
GNPTG	1239.91	2	35597	Iceland
IDI2	122.609	1	35597	Iceland
AIF1	385.364	2	35597	Iceland
LEAP2	1358.23	1	35597	Iceland
TCEA2	287.231	1	35597	Iceland
PLD3	47.7275	1	35597	Iceland
MFAP4	843.411	2	35597	Iceland
Apo A-IV	284.251	2	35597	Iceland
IGFBP-5	40.0215	1	35597	Iceland
BT3A3	799.582	3	35597	Iceland
GATM	385.581	1	35597	Iceland
GCKR	106.491	1	35597	Iceland
INHBC	168.284	2	35597	Iceland
BTN3A2	10907.9	1	54219	UK Biobank
SDCCAG8	1092.24	1	54219	UK Biobank
FGF5	10660.2	1	54219	UK Biobank
AIF1	248.99	1	54219	UK Biobank
PFKFB2	945.656	1	54219	UK Biobank
MFAP4	1179.33	1	54219	UK Biobank
IDI2	2696.63	1	54219	UK Biobank
HLA-E	2512.11	1	54219	UK Biobank
C2CD2L	68.3462	1	54219	UK Biobank
NFATC1	288.382	1	54219	UK Biobank
CEP170	99.9051	1	54219	UK Biobank
INHBC	8360.03	1	54219	UK Biobank
UMOD	15248.2	1	54219	UK Biobank
YOD1	316.867	1	54219	UK Biobank
IDI2	283.144	2	10708	Fenland
C4a	198.122	1	10708	Fenland
LEAP2	481.43	1	10708	Fenland
AIF1L	8344.03	4	10708	Fenland
Activin AC	51.3297	1	10708	Fenland
GATM	1122.08	2	10708	Fenland
BT3A3	8359.35	4	10708	Fenland
DJC10	62.1973	1	10708	Fenland
C4	991.964	1	10708	Fenland
GMPR1	25366.1	2	10708	Fenland
PLD3	55.5779	1	10708	Fenland
MICB	3282.03	1	10708	Fenland
MFAP4	277.017	2	10708	Fenland
GCKR	576.717	1	10708	Fenland
INHBC	19735.7	1	10708	Fenland
Apo A-IV	113.118	1	10708	Fenland
AIF1	481.923	1	10708	Fenland
TCEA2	611.168	1	10708	Fenland
GNPTG	1202.93	2	10708	Fenland
sRAGE	514.673	1	10708	Fenland

## Sheet: Table S3
Table S3. Results of MR-Egger test.
proeins	egger_intercept	se	pval	data
AIF1L	-0.0371179	0.0510342	0.599678	Iceland
BT3A3	-0.0124177	0.0288132	0.740947	Iceland
MICB	0.010058	0.0304408	0.762819	Iceland
sRAGE	-0.0501192	0.013544	0.168024	Iceland
AIF1L	0.00961433	0.0280559	0.764501	Fenland
BT3A3	0.0075625	0.0141329	0.646114	Fenland
Note: MR-Egger only performed for proteins with more than 2 IVs.

## Sheet: Table S4
Table S4. Results of Q test for heterogeneity of pQTLs.
exposure	method	Q	Q_df	Q_pval	dat
AIF1L	MR Egger	18.4697	2	9.75771e-05	Fenland
AIF1L	Inverse variance weighted	19.5542	3	0.000209957	Fenland
sRAGE	Inverse variance weighted	14.3032	2	0.00078362	Iceland
INHBC	Inverse variance weighted	8.37547	1	0.00380319	Iceland
AIF1	Inverse variance weighted	4.6769	1	0.0305708	Iceland
Apo A-IV	Inverse variance weighted	4.56249	1	0.0326795	Iceland
GNPTG	Inverse variance weighted	3.52099	1	0.0605961	Fenland
MICB	MR Egger	6.97918	3	0.0725642	Iceland
IDI2	Inverse variance weighted	2.92903	1	0.087	Fenland
MICB	Inverse variance weighted	7.23316	4	0.124068	Iceland
BT3A3	MR Egger	1.55252	1	0.212764	Iceland
MFAP4	Inverse variance weighted	1.51127	1	0.218945	Iceland
MFAP4	Inverse variance weighted	1.31273	1	0.251901	Fenland
BT3A3	Inverse variance weighted	1.84088	2	0.398344	Iceland
sRAGE	MR Egger	0.609612	1	0.434934	Iceland
GNPTG	Inverse variance weighted	0.2757	1	0.599533	Iceland
GATM	Inverse variance weighted	0.253682	1	0.614494	Fenland
AIF1L	Inverse variance weighted	0.656659	2	0.720126	Iceland
AIF1L	MR Egger	0.127672	1	0.720858	Iceland
BT3A3	MR Egger	0.631774	2	0.729142	Fenland
GMPR1	Inverse variance weighted	0.11178	1	0.738127	Fenland
BT3A3	Inverse variance weighted	0.918104	3	0.821057	Fenland
Note: Q test only performed for proteins with more than 2 IVs.

## Sheet: Table S5
Table S5. Results of 32 proteins on the risk of CKD.
Proteins	Method	nsnp	b	se	pval	dat	OR(95%CI)
IGFBP-5	Wald ratio	1	-0.85	0.192	9.55158e-06	Iceland	0.43(0.29-0.62)
C2CD2L	Wald ratio	1	-0.652761	0.174576	0.000184658	UK Biobank	0.52(0.37-0.73)
DQA2	Wald ratio	1	-0.399091	0.109091	0.000253861	Iceland	0.67(0.54-0.83)
DJC10	Wald ratio	1	-0.381894	0.107614	0.000387069	Fenland	0.68(0.55-0.84)
SDCCAG8	Wald ratio	1	-0.373592	0.0455722	2.44822e-16	UK Biobank	0.69(0.63-0.75)
PLD3	Wald ratio	1	-0.315279	0.0876004	0.000319373	Combined	0.73(0.61-0.87)
PLD3	Wald ratio	1	-0.422758	0.0987189	1.84853e-05	Fenland	0.66(0.54-0.80)
PLD3	Wald ratio	1	0.0828571	0.19	0.662771	Iceland	1.09(0.75-1.58)
Apo A-IV	Inverse variance weighted	2	-0.267975	0.0651419	3.89352e-05	Combined	0.76(0.67-0.87)
Apo A-IV	Wald ratio	1	-0.277077	0.0721121	0.000121883	Fenland	0.76(0.66-0.87)
Apo A-IV	Inverse variance weighted	2	-0.227602	0.151874	0.133972	Iceland	0.80(0.59-1.07)
C4a	Wald ratio	1	-0.258158	0.0499793	2.40067e-07	Fenland	0.77(0.70-0.85)
MFAP4	Inverse variance weighted	2	-0.22218	0.0334476	3.08146e-11	Combined	0.80(0.75-0.86)
MFAP4	Inverse variance weighted	2	-0.211869	0.0565418	0.000178879	Fenland	0.81(0.72-0.90)
MFAP4	Inverse variance weighted	2	-0.218171	0.0628109	0.000513805	Iceland	0.80(0.71-0.91)
MFAP4	Wald ratio	1	-0.235128	0.0552501	2.084e-05	UK Biobank	0.79(0.71-0.88)
IDI2	Wald ratio	1	-0.220375	0.0278675	2.61634e-15	Combined	0.80(0.76-0.85)
IDI2	Inverse variance weighted	2	-0.257322	0.0786443	0.00106801	Fenland	0.77(0.66-0.90)
IDI2	Wald ratio	1	-0.572632	0.0994737	8.5818e-09	Iceland	0.56(0.46-0.69)
IDI2	Wald ratio	1	-0.179813	0.0312359	8.5818e-09	UK Biobank	0.84(0.79-0.89)
GATM	Wald ratio	1	-0.209349	0.0207574	6.4047e-24	Combined	0.81(0.78-0.84)
GATM	Inverse variance weighted	2	-0.177935	0.0222747	1.36922e-15	Fenland	0.84(0.80-0.87)
GATM	Wald ratio	1	-0.416667	0.0572222	3.29998e-13	Iceland	0.66(0.59-0.74)
TCEA2	Wald ratio	1	-0.163212	0.0296642	3.75564e-08	Combined	0.85(0.80-0.90)
TCEA2	Wald ratio	1	-0.132908	0.0325426	4.42457e-05	Fenland	0.88(0.82-0.93)
TCEA2	Wald ratio	1	-0.312143	0.0721429	1.51337e-05	Iceland	0.73(0.64-0.84)
GNPTG	Inverse variance weighted	2	-0.103392	0.0261942	7.90945e-05	Combined	0.90(0.86-0.95)
GNPTG	Inverse variance weighted	2	-0.0686563	0.0423851	0.105271	Fenland	0.93(0.86-1.01)
GNPTG	Inverse variance weighted	2	-0.124856	0.0333186	0.000178713	Iceland	0.88(0.83-0.94)
FGF5	Wald ratio	1	-0.0885328	0.01596	2.90331e-08	UK Biobank	0.92(0.89-0.94)
C4	Wald ratio	1	-0.0851494	0.0226584	0.000171303	Fenland	0.92(0.88-0.96)
BTN3A2	Wald ratio	1	-0.0549076	0.0153573	0.00034977	UK Biobank	0.95(0.92-0.98)
BT3A3	Inverse variance weighted	3	-0.0359035	0.00944554	0.000144053	Combined	0.96(0.95-0.98)
BT3A3	Inverse variance weighted	4	-0.0357836	0.00972822	0.000234765	Fenland	0.96(0.95-0.98)
BT3A3	Inverse variance weighted	3	-0.0378772	0.0394699	0.337232	Iceland	0.96(0.89-1.04)
MICB	Inverse variance weighted	5	-0.0343142	0.013029	0.00844638	Combined	0.97(0.94-0.99)
MICB	Wald ratio	1	-0.0579154	0.0151347	0.00012989	Fenland	0.94(0.92-0.97)
MICB	Inverse variance weighted	5	0.0332418	0.0256058	0.194214	Iceland	1.03(0.98-1.09)
GMPR1	Inverse variance weighted	2	0.029281	0.00750031	9.46242e-05	Fenland	1.03(1.01-1.04)
INHBC	Inverse variance weighted	2	0.0379961	0.00759147	5.58316e-07	Combined	1.04(1.02-1.05)
INHBC	Wald ratio	1	0.0316877	0.00849598	0.000191685	Fenland	1.03(1.02-1.05)
INHBC	Inverse variance weighted	2	0.0123777	0.259898	0.962015	Iceland	1.01(0.61-1.69)
INHBC	Wald ratio	1	0.0631958	0.0169438	0.000191685	UK Biobank	1.07(1.03-1.10)
AIF1L	Inverse variance weighted	3	0.0550445	0.019381	0.00450947	Combined	1.06(1.02-1.10)
AIF1L	Inverse variance weighted	4	0.0172336	0.0245672	0.482999	Fenland	1.02(0.97-1.07)
AIF1L	Inverse variance weighted	3	0.117357	0.031538	0.000198339	Iceland	1.12(1.06-1.20)
LEAP2	Wald ratio	1	0.109138	0.022063	7.54993e-07	Combined	1.12(1.07-1.16)
LEAP2	Wald ratio	1	0.113273	0.0322495	0.000444085	Fenland	1.12(1.05-1.19)
LEAP2	Wald ratio	1	0.1055	0.03025	0.000487371	Iceland	1.11(1.05-1.18)
sRAGE	Inverse variance weighted	3	0.131013	0.0340337	0.000118358	Combined	1.14(1.07-1.22)
sRAGE	Wald ratio	1	0.140378	0.0373215	0.000169021	Fenland	1.15(1.07-1.24)
sRAGE	Inverse variance weighted	3	0.0847746	0.0829293	0.306662	Iceland	1.09(0.93-1.28)
HLA-E	Wald ratio	1	0.144284	0.0365364	7.84637e-05	UK Biobank	1.16(1.08-1.24)
AIF1	Inverse variance weighted	2	0.152263	0.0305851	6.413e-07	Combined	1.16(1.10-1.24)
AIF1	Wald ratio	1	0.124821	0.0333572	0.000182608	Fenland	1.13(1.06-1.21)
AIF1	Inverse variance weighted	2	0.189113	0.133838	0.157654	Iceland	1.21(0.93-1.57)
AIF1	Wald ratio	1	0.349745	0.0934663	0.000182608	UK Biobank	1.42(1.18-1.70)
GCKR	Wald ratio	1	0.153795	0.0299268	2.76131e-07	Combined	1.17(1.10-1.24)
GCKR	Wald ratio	1	0.129584	0.0310752	3.046e-05	Fenland	1.14(1.07-1.21)
GCKR	Wald ratio	1	0.463333	0.111111	3.046e-05	Iceland	1.59(1.28-1.98)
PFKFB2	Wald ratio	1	0.196774	0.0489247	5.77114e-05	UK Biobank	1.22(1.11-1.34)
UMOD	Wald ratio	1	0.197607	0.0128303	1.59572e-53	UK Biobank	1.22(1.19-1.25)
YOD1	Wald ratio	1	0.329497	0.0853908	0.000113994	UK Biobank	1.39(1.18-1.64)
Activin AC	Wald ratio	1	0.380165	0.101928	0.000191685	Fenland	1.46(1.20-1.79)
NFATC1	Wald ratio	1	0.50948	0.10622	1.61494e-06	UK Biobank	1.66(1.35-2.05)
CEP170	Wald ratio	1	1.08645	0.156301	3.62756e-12	UK Biobank	2.96(2.18-4.03)

## Sheet: Table S6
Table S6. The pQTL-exposure and pQTL-outcome associations.
SNP	effect_allele.exposure	other_allele.exposure	effect_allele.outcome	other_allele.outcome	beta.exposure	beta.outcome	eaf.exposure	eaf.outcome	se.outcome	samplesize.outcome	pval.outcome	outcome	gene.exposure	se.exposure	pval.exposure	exposure	data
rs204995	G	A	G	A	-0.11	0.0323	0.1855	0.22	0.0117	439303	0.005956	CKD	AGER	0.0110727	2.95121e-23	sRAGE	Iceland
rs2070600	T	C	T	C	-0.74	-0.0914	0.0431	0.046	0.0243	439303	0.0001655	CKD	AGER	0.0201218	4.46684e-296	sRAGE	Iceland
rs707927	G	A	G	A	-0.14	0.0025	0.0348	0.03	0.0285	439303	0.9312	CKD	AGER	0.0219701	1.86209e-10	sRAGE	Iceland
rs9268251	A	G	A	G	-0.11	0.0439	0.1718	0.2	0.012	439303	0.0002553	CKD	HLA-DQA2	0.0124431	9.54993e-19	DQA2	Iceland
rs2275142	C	T	C	T	0.18	0.0181	0.159	0.16	0.0126	439303	0.1503	CKD	AIF1L	0.0244111	1.65959e-13	AIF1L	Iceland
rs2478784	T	G	T	G	0.19	0.0146	0.1682	0.17	0.013	439303	0.2634	CKD	AIF1L	0.0132496	1.23027e-46	AIF1L	Iceland
rs4740413	G	A	G	A	-0.24	-0.0331	0.3854	0.4	0.0099	439303	0.0008362	CKD	AIF1L	0.00829589	5.01187e-184	AIF1L	Iceland
rs2255001	C	G	C	G	-0.21	-0.0288	0.1662	0.18	0.0127	439303	0.02384	CKD	MICB	0.011914	1.54882e-69	MICB	Iceland
rs2523708	T	C	T	C	-0.37	0.0045	0.2805	0.31	0.0103	439303	0.6645	CKD	MICB	0.00962304	1e-300	MICB	Iceland
rs41273040	A	G	A	G	0.52	0.0179	0.0558	0.046	0.0246	439303	0.4661	CKD	MICB	0.0162871	1.12202e-223	MICB	Iceland
rs4947326	G	A	G	A	0.55	0.0457	0.0393	0.05	0.0218	439303	0.0363	CKD	MICB	0.0694553	2.39883e-15	MICB	Iceland
rs9264069	T	C	T	C	0.2	0.0029	0.0411	0.081	0.019	439303	0.879	CKD	MICB	0.0193065	3.80189e-25	MICB	Iceland
rs11865211	T	C	T	C	-0.18	0.0401	0.0193	0.021	0.0341	439303	0.2393	CKD	GNPTG	0.0299159	1.77828e-09	GNPTG	Iceland
rs9923746	C	G	C	G	0.52	-0.0633	0.0794	0.08	0.0176	439303	0.0003379	CKD	GNPTG	0.014988	9.54993e-264	GNPTG	Iceland
rs1044261	T	C	T	C	-0.19	0.1088	0.0592	0.07	0.0189	439303	7.948e-09	CKD	IDI2	0.017159	1.69824e-28	IDI2	Iceland
rs2261033	G	A	G	A	-0.12	-0.0348	0.4514	0.47	0.0093	439303	0.0001988	CKD	AIF1	0.00767266	3.89045e-55	AIF1	Iceland
rs45593732	T	C	T	C	-0.32	-0.0037	0.0235	0.025	0.0329	439303	0.91	CKD	AIF1	0.0269723	1.8197e-32	AIF1	Iceland
rs12515756	C	T	C	T	0.4	0.0422	0.1644	0.17	0.0121	439303	0.0005089	CKD	LEAP2	0.0108536	2.51189e-297	LEAP2	Iceland
rs6011275	G	T	G	T	-0.14	0.0437	0.3271	0.34	0.0101	439303	1.419e-05	CKD	TCEA2	0.00826062	1.99526e-64	TCEA2	Iceland
rs7254808	T	C	T	C	-0.14	-0.0116	0.0431	0.039	0.0266	439303	0.6618	CKD	PLD3	0.0202649	4.89779e-12	PLD3	Iceland
rs1054206	C	G	C	G	-0.16	0.0193	0.2036	0.2	0.0151	439303	0.2013	CKD	MFAP4	0.0100655	6.76083e-57	MFAP4	Iceland
rs139356332	C	G	C	G	-0.65	0.1681	0.0246	0.024	0.0395	439303	2.061e-05	CKD	MFAP4	0.0267435	1.7378e-130	MFAP4	Iceland
rs12721043	A	C	A	C	-0.63	0.1998	0.0092	0.01	0.052	439303	0.0001205	CKD	APOA4	0.0432212	3.98107e-48	Apo A-IV	Iceland
rs1729408	G	A	G	A	-0.07	-0.0021	0.3437	0.35	0.0098	439303	0.8264	CKD	APOA4	0.00826188	2.39883e-17	Apo A-IV	Iceland
rs7598172	G	T	G	T	0.05	-0.0425	0.499	0.49	0.0096	439303	9.623e-06	CKD	IGFBP5	0.00790357	2.51189e-10	IGFBP-5	Iceland
rs12216155	G	A	G	A	-0.38	0.0049	0.0675	0.08	0.0173	439303	0.7774	CKD	BTN3A3	0.0150417	8.12831e-141	BT3A3	Iceland
rs41555513	A	G	A	G	0.24	-0.0431	0.0322	0.034	0.0276	439303	0.1192	CKD	BTN3A3	0.0215148	6.76083e-29	BT3A3	Iceland
rs9688949	T	C	T	C	0.13	-0.007	0.0884	0.12	0.0142	439303	0.6212	CKD	BTN3A3	0.0213948	1.23027e-09	BT3A3	Iceland
rs1153858	T	C	T	C	-0.18	0.075	0.2528	0.26	0.0103	439303	2.971e-13	CKD	GATM	0.00916674	7.58578e-86	GATM	Iceland
rs1260326	T	C	T	C	-0.09	-0.0417	0.3413	0.39	0.01	439303	3.198e-05	CKD	GCKR	0.00872138	5.7544e-25	GCKR	Iceland
rs12423654	T	C	T	C	-0.06	0.0226	0.4645	0.5	0.0097	439303	0.01996	CKD	INHBC	0.00835168	6.76083e-13	INHBC	Iceland
rs3809113	C	G	C	G	0.1	0.0186	0.2757	0.29	0.0108	439303	0.08388	CKD	INHBC	0.00925802	3.38844e-27	INHBC	Iceland
rs705513	C	T	C	T	0.08	-0.0045	0.1733	0.18	0.0125	439303	0.7206	CKD	ROR1	0.0106645	6.30957e-14	ROR1	UK Biobank
rs8177245	G	A	G	A	0.14	0.0268	0.2701	0.32	0.0098	439303	0.006074	CKD	TF	0.0083539	4.89779e-63	Transferrin	UK Biobank
rs73354387	G	A	G	A	0.13	0.0053	0.2225	0.23	0.011	439303	0.6277	CKD	VWA2	0.0141863	5.01187e-20	VWA2	UK Biobank
rs117051272	A	G	A	G	-0.48	-0.0097	0.0175	0.019	0.0341	439303	0.7767	CKD	TCN2	0.0361443	3.01995e-40	Holo-TC II	UK Biobank
rs62330028	A	G	A	G	0.14	0.0084	0.0422	0.049	0.0219	439303	0.702	CKD	PDCD6	0.021013	2.69153e-11	PDCD6	UK Biobank
rs9416018	G	A	G	A	0.08	-0.0121	0.3315	0.37	0.0101	439303	0.2271	CKD	DNAJB12	0.00832248	7.07946e-22	DJB12	UK Biobank
rs1853329	A	G	A	G	0.06	-0.0029	0.4191	0.41	0.0092	439303	0.7564	CKD	POSTN	0.00951105	2.81838e-10	Periostin	UK Biobank
rs117108011	G	A	G	A	0.37	0.0478	0.006	0.02	0.0479	439303	0.3176	CKD	TNFRSF11B	0.0507085	2.95121e-13	OPG	UK Biobank
rs4470055	A	G	A	G	-0.15	-0.0204	0.2693	0.27	0.0104	439303	0.05044	CKD	RNASE4	0.0109254	6.76083e-43	RNAS4	UK Biobank
rs56027740	G	A	G	A	-0.06	0.0047	0.4556	0.48	0.0097	439303	0.627	CKD	FHIT	0.00767183	5.24807e-15	Fragile histidine triad protein	UK Biobank
rs144539516	A	G	A	G	0.73	-0.0068	0.0027	0.0074	0.0974	439303	0.9442	CKD	BST1	0.0607364	2.81838e-33	BST1	UK Biobank
rs12113010	A	G	A	G	0.25	-0.0257	0.0579	0.066	0.0196	439303	0.1906	CKD	CD36	0.0179216	3.16228e-44	CD36 ANTIGEN	UK Biobank
rs61733402	A	G	A	G	-0.21	-0.0129	0.0786	0.089	0.021	439303	0.5393	CKD	MAN2B2	0.0159609	1.54882e-39	MA2B2	UK Biobank
rs2234243	T	C	T	C	-0.42	0.0182	0.0695	0.083	0.0167	439303	0.2765	CKD	TREM1	0.0163255	5.88844e-146	sTREM-1	UK Biobank
rs7658970	T	C	T	C	0.08	0.0013	0.287	0.29	0.0107	439303	0.9024	CKD	CXCL6	0.00992123	7.4131e-16	GCP-2	UK Biobank
rs2480559	T	C	T	C	-0.06	-0.0227	0.2571	0.24	0.0108	439303	0.03676	CKD	CNTFR	0.00943668	2.04174e-10	CNTFR alpha	UK Biobank
rs12708288	C	T	C	T	-0.06	-0.0012	0.2453	0.28	0.0103	439303	0.909	CKD	SVEP1	0.00924318	8.51138e-11	SVEP1	UK Biobank
rs3914899	C	T	C	T	0.06	0.0232	0.3287	0.34	0.0102	439303	0.02254	CKD	IL22RA2	0.00932321	1.23027e-10	IL-22BP	UK Biobank
rs4851533	G	A	G	A	-0.14	0.0117	0.4295	0.45	0.0091	439303	0.2026	CKD	IL1R1	0.00824811	1.28825e-64	IL-1 sRI	UK Biobank
rs11172841	C	A	C	A	0.28	-0.0151	0.2331	0.24	0.0128	439303	0.2395	CKD	LRIG3	0.0113301	7.76247e-135	LRIG3	UK Biobank
rs144030994	T	G	T	G	-0.69	-0.0603	0.0035	0.0049	0.0806	439303	0.4542	CKD	CHAD	0.0754809	6.16595e-20	CHAD	UK Biobank
rs182042	G	A	G	A	0.1	0.0024	0.3198	0.32	0.0098	439303	0.809	CKD	THBS4	0.00842609	1.7378e-32	TSP4	UK Biobank
rs17878931	T	G	T	G	-0.16	-0.0018	0.145	0.15	0.013	439303	0.8917	CKD	MMP1	0.0125607	3.63078e-37	MMP-1	UK Biobank
rs1980606	A	G	A	G	-0.19	-0.0108	0.1829	0.2	0.0116	439303	0.3499	CKD	CD48	0.0110078	9.33254e-67	CD48	UK Biobank
rs113319611	T	C	T	C	0.86	-0.0182	0.1475	0.13	0.0138	439303	0.1849	CKD	CNTN4	0.137024	3.46737e-10	Contactin-4	UK Biobank
rs12607866	C	T	C	T	0.13	0.0077	0.2985	0.29	0.0108	439303	0.4763	CKD	RAB31	0.00904039	6.91831e-47	RAB31	UK Biobank
rs16860992	C	G	C	G	0.26	0.0117	0.1604	0.19	0.0124	439303	0.3454	CKD	HRG	0.015419	8.51138e-64	HRG	UK Biobank
rs4740	A	G	A	G	-0.44	-0.0054	0.2751	0.29	0.0103	439303	0.5998	CKD	EBI3	0.0629205	2.69153e-12	IL27B	UK Biobank
rs634501	A	G	A	G	-0.06	-0.0197	0.258	0.26	0.0129	439303	0.1279	CKD	MGAT1	0.008588	2.81838e-12	MGAT1	UK Biobank
rs1932955	A	G	A	G	-0.25	-0.003	0.3984	0.39	0.0094	439303	0.7456	CKD	FLRT3	0.0161491	4.67735e-54	FLRT3	Fenland
rs36034779	G	T	G	T	-0.12	0.0167	0.0519	0.04	0.025	439303	0.5032	CKD	FLRT3	0.016446	2.95121e-13	FLRT3	Fenland
rs60653700	T	C	T	C	0.45	-0.0415	0.0173	0.014	0.0459	439303	0.3669	CKD	LGALS3BP	0.0343431	3.16228e-39	LG3BP	Fenland
rs12449418	A	G	A	G	-0.43	0.0091	0.0799	0.09	0.0164	439303	0.5786	CKD	CCL18	0.0260399	2.95121e-61	PARC	Fenland
rs7687101	T	G	T	G	0.06	0.0025	0.433	0.41	0.01	439303	0.8052	CKD	CPLX1	0.00846359	1.34896e-12	CPLX1	Fenland
rs2272019	C	A	C	A	0.09	0.0093	0.3203	0.35	0.0096	439303	0.3358	CKD	NHEJ1	0.00864576	2.23872e-25	NHEJ1	Fenland
rs11671810	T	C	T	C	0.14	0.0063	0.1053	0.11	0.0149	439303	0.6722	CKD	GP6	0.0134888	3.0903e-25	GPVI	Fenland
rs189534942	A	G	A	G	0.19	0.0764	0.0238	0.021	0.0466	439303	0.1011	CKD	GP6	0.027058	2.18776e-12	GPVI	Fenland
rs6933734	A	G	A	G	-0.4	-0.012	0.2655	0.29	0.0105	439303	0.2525	CKD	MICA	0.0147053	6.30957e-163	MICA	Fenland
rs12572683	G	A	G	A	-0.3	-0.0033	0.2564	0.25	0.0114	439303	0.7702	CKD	ITIH5	0.00971208	1.65959e-209	ITIH5	Fenland
rs12761343	C	G	C	G	-0.34	-0.0162	0.3443	0.35	0.0116	439303	0.1649	CKD	ITIH5	0.00915328	1e-300	ITIH5	Fenland
rs41278571	T	C	T	C	0.4	-0.042	0.02	0.02	0.0401	439303	0.2947	CKD	VEGFC	0.0282069	1.20226e-45	VEGF-C	Fenland
rs116588227	T	C	T	C	0.41	0.0001	0.0043	0.0086	0.063	439303	0.9989	CKD	LEFTY2	0.0589305	3.46737e-12	Lefty-A	Fenland
rs3007716	G	A	G	A	-0.08	0.0136	0.1942	0.2	0.0117	439303	0.2464	CKD	LEFTY2	0.0118344	1.38038e-11	Lefty-A	Fenland
rs360058	T	G	T	G	-0.18	0.003	0.3981	0.38	0.0095	439303	0.7549	CKD	LEFTY2	0.00840549	9.77237e-102	Lefty-A	Fenland
rs7019083	A	C	A	C	0.08	0.0005	0.2971	0.3	0.01	439303	0.9593	CKD	PDCD1LG2	0.0110968	5.62341e-13	PD-L2	Fenland
rs952414	T	C	T	C	-0.18	-0.04	0.063	0.059	0.0215	439303	0.06299	CKD	LRP11	0.0170386	4.36516e-26	LRP11	Fenland
rs7658970	T	C	T	C	0.08	0.0013	0.287	0.29	0.0107	439303	0.9024	CKD	CXCL6	0.00992123	7.4131e-16	GCP-2	Fenland
rs11226091	A	C	A	C	-0.08	-0.0081	0.4699	0.43	0.0098	439303	0.4105	CKD	PDGFD	0.00831838	6.76083e-22	PDGFD	Fenland
rs16854533	A	G	A	G	0.24	-0.0102	0.1015	0.098	0.0163	439303	0.5332	CKD	NFASC	0.0132901	6.76083e-73	NFASC	Fenland
rs3753019	T	C	T	C	0.07	0.0095	0.2655	0.29	0.011	439303	0.3893	CKD	COL18A1	0.00905851	1.09648e-14	Endostatin	Fenland
rs7674623	T	C	T	C	0.22	0.0027	0.2132	0.2	0.0121	439303	0.8241	CKD	ANTXR2	0.010332	1.31826e-100	ANTR2	Fenland
rs709016	T	C	T	C	-0.46	0.0009	0.0692	0.066	0.0184	439303	0.9593	CKD	ATRN	0.0157996	2.34423e-186	Attractin	Fenland
rs62029101	G	A	G	A	0.28	-0.0219	0.0525	0.04	0.0249	439303	0.3779	CKD	CBLN1	0.0192656	7.4131e-48	CBLN1	Fenland
rs16971802	C	T	C	T	-0.62	0.0076	0.0501	0.05	0.0215	439303	0.7239	CKD	CCL14	0.0627148	4.7863e-23	HCC-1	Fenland
rs137538	C	A	C	A	-0.2	-0.0138	0.4278	0.43	0.0097	439303	0.1537	CKD	TIMP3	0.0082678	2.81838e-129	TIMP-3	Fenland
rs72914144	T	C	T	C	0.08	0.0047	0.183	0.17	0.0131	439303	0.7227	CKD	COL3A1	0.0112545	1.1749e-12	Collagen Type III	Fenland
rs2012801	A	G	A	G	-0.23	0.0044	0.2185	0.24	0.0113	439303	0.6955	CKD	NCAM1	0.0101946	1.04713e-112	NCAM-120	Fenland
rs72844326	G	T	G	T	-0.61	0.0058	0.0422	0.05	0.0233	439303	0.8045	CKD	CD300C	0.0201878	1.44544e-200	CLM6	Fenland
rs58425909	G	A	G	A	-0.08	0.0056	0.1821	0.17	0.0119	439303	0.6384	CKD	CD200	0.010432	1.7378e-14	OX2G	Fenland
rs514921	G	A	G	A	-0.2	0.0063	0.335	0.3	0.0103	439303	0.538	CKD	MMP1	0.00912435	1.69824e-106	MMP-1	Fenland
rs13026869	A	G	A	G	0.06	-0.0107	0.2273	0.22	0.0111	439303	0.3338	CKD	PKDCC	0.00978566	8.70964e-10	PKDCC	Fenland
rs34372645	A	G	A	G	0.25	0.0877	0.0277	0.021	0.0351	439303	0.01235	CKD	PKDCC	0.0248738	9.12011e-24	PKDCC	Fenland
rs149780991	G	A	G	A	-0.22	0.0317	0.012	0.01	0.0539	439303	0.5563	CKD	TLR2	0.0344481	1.69824e-10	TLR2	Fenland

## Sheet: Table S7
Table S7. Results of 32 proteins on different outcomes.
outcome	exposure	method	nsnp	b	se	pval	OR(95%CI)*	data
CKDGen(trans-ancestry,2019)	IGFBP-5	Wald ratio	1	-0.836	0.16	1.74155e-07	0.43(0.32-0.59)	Iceland
CKDGen(trans-ancestry,2016)	IGFBP-5	Wald ratio	1	-0.58	0.3	0.0531951	0.56(0.31-1.01)	Iceland
UKBiobank+FinnGen	IGFBP-5	Wald ratio	1	-0.21	0.284	0.459642	0.81(0.46-1.41)	Iceland
CKDGen(trans-ancestry,2019)	C2CD2L	Wald ratio	1	-0.366229	0.14801	0.0133476	0.69(0.52-0.93)	UK Biobank
CKDGen(trans-ancestry,2016)	C2CD2L	Wald ratio	1	-0.512342	0.284634	0.0718606	0.60(0.34-1.05)	UK Biobank
UKBiobank+FinnGen	C2CD2L	Wald ratio	1	0.1556	0.271351	0.566356	1.17(0.69-1.99)	UK Biobank
CKDGen(trans-ancestry,2019)	DQA2	Inverse variance weighted	2	-0.175367	0.221868	0.429288	0.84(0.54-1.30)	Iceland
CKDGen(trans-ancestry,2016)	DQA2	Wald ratio	1	0.0872727	0.163636	0.593803	1.09(0.79-1.50)	Iceland
UKBiobank+FinnGen	DQA2	Inverse variance weighted	3	-0.387136	0.0955196	5.05767e-05	0.68(0.56-0.82)	Iceland
CKDGen(trans-ancestry,2019)	DJC10	Wald ratio	1	-0.342626	0.104916	0.00109188	0.71(0.58-0.87)	Fenland
UKBiobank+FinnGen	DJC10	Wald ratio	1	-0.113876	0.160436	0.477834	0.89(0.65-1.22)	Iceland
CKDGen(trans-ancestry,2019)	SDCCAG8	Wald ratio	1	-0.334029	0.0400635	7.58776e-17	0.72(0.66-0.77)	UK Biobank
CKDGen(trans-ancestry,2016)	SDCCAG8	Wald ratio	1	-0.270429	0.0751191	0.000318217	0.76(0.66-0.88)	UK Biobank
UKBiobank+FinnGen	SDCCAG8	Wald ratio	1	-0.1893	0.0731159	0.00962436	0.83(0.72-0.96)	UK Biobank
CKDGen(trans-ancestry,2019)	PLD3	Wald ratio	1	-0.288635	0.0740758	9.76009e-05	0.75(0.65-0.87)	Iceland
CKDGen(trans-ancestry,2016)	PLD3	Wald ratio	1	-0.51997	0.158252	0.00101724	0.59(0.44-0.81)	Fenland
UKBiobank+FinnGen	PLD3	Wald ratio	1	-0.283478	0.129943	0.029142	0.75(0.58-0.97)	Iceland
CKDGen(trans-ancestry,2019)	Apo A-IV	Inverse variance weighted	2	-0.259503	0.0644286	5.63092e-05	0.77(0.68-0.88)	Iceland
UKBiobank+FinnGen	Apo A-IV	Inverse variance weighted	2	-0.126752	0.0753106	0.0923635	0.88(0.76-1.02)	Iceland
CKDGen(trans-ancestry,2019)	C4a	Wald ratio	1	-0.248658	0.0479141	2.10684e-07	0.78(0.71-0.86)	Fenland
CKDGen(trans-ancestry,2016)	C4a	Wald ratio	1	-0.115655	0.0826105	0.161513	0.89(0.76-1.05)	Fenland
UKBiobank+FinnGen	C4a	Wald ratio	1	-0.39777	0.0842627	2.35164e-06	0.67(0.57-0.79)	Fenland
CKDGen(trans-ancestry,2019)	MFAP4	Inverse variance weighted	2	-0.224557	0.0375259	2.17669e-09	0.80(0.74-0.86)	Iceland
UKBiobank+FinnGen	MFAP4	Inverse variance weighted	2	-0.147388	0.0414078	0.000371659	0.86(0.80-0.94)	Iceland
CKDGen(trans-ancestry,2019)	IDI2	Inverse variance weighted	2	-0.187148	0.0285847	5.86547e-11	0.83(0.78-0.88)	Iceland
CKDGen(trans-ancestry,2016)	IDI2	Wald ratio	1	-0.276029	0.0435476	2.31917e-10	0.76(0.70-0.83)	Iceland
UKBiobank+FinnGen	IDI2	Inverse variance weighted	2	-0.0716638	0.038693	0.0640095	0.93(0.86-1.00)	Iceland
CKDGen(trans-ancestry,2019)	GATM	Wald ratio	1	-0.194777	0.0192754	5.25189e-24	0.82(0.79-0.85)	Iceland
CKDGen(trans-ancestry,2016)	GATM	Wald ratio	1	-0.260903	0.0351997	1.24324e-13	0.77(0.72-0.83)	Iceland
UKBiobank+FinnGen	GATM	Wald ratio	1	-0.153188	0.0390602	8.78721e-05	0.86(0.79-0.93)	Iceland
CKDGen(trans-ancestry,2019)	TCEA2	Wald ratio	1	-0.159253	0.0244425	7.2493e-11	0.85(0.81-0.89)	Iceland
CKDGen(trans-ancestry,2016)	TCEA2	Wald ratio	1	-0.0624042	0.0475705	0.189579	0.94(0.86-1.03)	Iceland
UKBiobank+FinnGen	TCEA2	Wald ratio	1	-0.0212908	0.0428134	0.618982	0.98(0.90-1.06)	Iceland
CKDGen(trans-ancestry,2019)	GNPTG	Inverse variance weighted	2	-0.096197	0.0257303	0.000185003	0.91(0.86-0.96)	Iceland
CKDGen(trans-ancestry,2016)	GNPTG	Wald ratio	1	-0.0534695	0.0262567	0.041709	0.95(0.90-1.00)	Iceland
UKBiobank+FinnGen	GNPTG	Inverse variance weighted	2	0.0635978	0.0294396	0.0307509	1.07(1.01-1.13)	Iceland
CKDGen(trans-ancestry,2019)	FGF5	Wald ratio	1	-0.100879	0.0134004	5.14879e-14	0.90(0.88-0.93)	UK Biobank
CKDGen(trans-ancestry,2016)	FGF5	Wald ratio	1	-0.0888339	0.0286075	0.0019011	0.91(0.87-0.97)	UK Biobank
UKBiobank+FinnGen	FGF5	Wald ratio	1	-0.0915441	0.0231871	7.87897e-05	0.91(0.87-0.95)	UK Biobank
CKDGen(trans-ancestry,2019)	C4	Wald ratio	1	-0.0635012	0.0176072	0.000310286	0.94(0.91-0.97)	Fenland
UKBiobank+FinnGen	C4	Wald ratio	1	-0.0434406	0.0349257	0.213573	0.96(0.89-1.03)	Fenland
CKDGen(trans-ancestry,2019)	BTN3A2	Wald ratio	1	-0.0454408	0.0133587	0.000669988	0.96(0.93-0.98)	UK Biobank
CKDGen(trans-ancestry,2016)	BTN3A2	Wald ratio	1	-0.0136743	0.0252449	0.588048	0.99(0.94-1.04)	UK Biobank
UKBiobank+FinnGen	BTN3A2	Wald ratio	1	-0.0505949	0.0231411	0.028789	0.95(0.91-0.99)	UK Biobank
CKDGen(trans-ancestry,2019)	BT3A3	Inverse variance weighted	3	-0.0289226	0.00843685	0.00060777	0.97(0.96-0.99)	Iceland
CKDGen(trans-ancestry,2016)	BT3A3	Inverse variance weighted	2	-0.00989147	0.0155965	0.525943	0.99(0.96-1.02)	Iceland
UKBiobank+FinnGen	BT3A3	Inverse variance weighted	3	-0.0317092	0.0142805	0.0263883	0.97(0.94-1.00)	Iceland
CKDGen(trans-ancestry,2019)	MICB	Inverse variance weighted	6	-0.0496564	0.0133103	0.000190972	0.95(0.93-0.98)	Iceland
CKDGen(trans-ancestry,2016)	MICB	Inverse variance weighted	3	-0.0361893	0.0222226	0.10342	0.96(0.92-1.01)	Iceland
UKBiobank+FinnGen	MICB	Inverse variance weighted	6	-0.0668724	0.0186492	0.000336038	0.94(0.90-0.97)	Iceland
CKDGen(trans-ancestry,2019)	GMPR1	Inverse variance weighted	2	0.027351	0.0068848	7.10726e-05	1.03(1.01-1.04)	Fenland
UKBiobank+FinnGen	GMPR1	Wald ratio	1	-0.00397373	0.0122855	0.746355	1.00(0.97-1.02)	Iceland
CKDGen(trans-ancestry,2019)	INHBC	Inverse variance weighted	2	0.0319675	0.0070433	5.66011e-06	1.03(1.02-1.05)	Iceland
CKDGen(trans-ancestry,2016)	INHBC	Wald ratio	1	0.0184272	0.0122836	0.133575	1.02(0.99-1.04)	Iceland
UKBiobank+FinnGen	INHBC	Inverse variance weighted	3	0.0188781	0.0125422	0.132281	1.02(0.99-1.04)	Iceland
CKDGen(trans-ancestry,2019)	AIF1L	Inverse variance weighted	3	0.042289	0.013867	0.00229136	1.04(1.02-1.07)	Iceland
CKDGen(trans-ancestry,2016)	AIF1L	Wald ratio	1	0.025426	0.0175114	0.146509	1.03(0.99-1.06)	Iceland
UKBiobank+FinnGen	AIF1L	Inverse variance weighted	3	-0.00321873	0.0135746	0.812569	1.00(0.97-1.02)	Iceland
CKDGen(trans-ancestry,2019)	LEAP2	Wald ratio	1	0.0895866	0.0194243	3.98632e-06	1.09(1.05-1.14)	Iceland
CKDGen(trans-ancestry,2016)	LEAP2	Wald ratio	1	0.117228	0.0364678	0.00130645	1.12(1.05-1.21)	Iceland
UKBiobank+FinnGen	LEAP2	Wald ratio	1	-0.0485659	0.0358351	0.175334	0.95(0.89-1.02)	Iceland
CKDGen(trans-ancestry,2019)	sRAGE	Inverse variance weighted	3	0.0411614	0.0204094	0.0437173	1.04(1.00-1.08)	Iceland
CKDGen(trans-ancestry,2016)	sRAGE	Wald ratio	1	-0.2	0.163636	0.221624	0.82(0.59-1.13)	Iceland
UKBiobank+FinnGen	sRAGE	Inverse variance weighted	3	0.0339561	0.0353526	0.336804	1.03(0.97-1.11)	Iceland
CKDGen(trans-ancestry,2019)	HLA-E	Wald ratio	1	0.148705	0.0360709	3.74651e-05	1.16(1.08-1.25)	UK Biobank
CKDGen(trans-ancestry,2016)	HLA-E	Wald ratio	1	0.0767962	0.0558518	0.169131	1.08(0.97-1.20)	UK Biobank
UKBiobank+FinnGen	HLA-E	Wald ratio	1	0.235508	0.0553863	2.11774e-05	1.27(1.14-1.41)	UK Biobank
CKDGen(trans-ancestry,2019)	AIF1	Inverse variance weighted	2	0.11622	0.0271071	1.80739e-05	1.12(1.07-1.18)	Iceland
CKDGen(trans-ancestry,2016)	AIF1	Wald ratio	1	0.107445	0.0469599	0.0221364	1.11(1.02-1.22)	Iceland
UKBiobank+FinnGen	AIF1	Inverse variance weighted	2	0.042673	0.0455572	0.348917	1.04(0.95-1.14)	Iceland
CKDGen(trans-ancestry,2019)	GCKR	Wald ratio	1	0.120971	0.0248393	1.11512e-06	1.13(1.07-1.18)	Iceland
CKDGen(trans-ancestry,2016)	GCKR	Wald ratio	1	0.0848272	0.0448902	0.0588036	1.09(1.00-1.19)	Iceland
UKBiobank+FinnGen	GCKR	Wald ratio	1	0.0711811	0.0430946	0.0985876	1.07(0.99-1.17)	Iceland
CKDGen(trans-ancestry,2019)	PFKFB2	Wald ratio	1	0.180108	0.0430108	2.82044e-05	1.20(1.10-1.30)	UK Biobank
CKDGen(trans-ancestry,2016)	PFKFB2	Wald ratio	1	0.0913978	0.0860215	0.288009	1.10(0.93-1.30)	UK Biobank
UKBiobank+FinnGen	PFKFB2	Wald ratio	1	0.130108	0.077957	0.0951242	1.14(0.98-1.33)	UK Biobank
CKDGen(trans-ancestry,2019)	UMOD	Wald ratio	1	0.197502	0.01262	3.3222e-55	1.22(1.19-1.25)	UK Biobank
CKDGen(trans-ancestry,2016)	UMOD	Wald ratio	1	0.231366	0.0220849	1.1113e-25	1.26(1.21-1.32)	UK Biobank
UKBiobank+FinnGen	UMOD	Wald ratio	1	0.140082	0.0211384	3.42889e-11	1.15(1.10-1.20)	UK Biobank
CKDGen(trans-ancestry,2019)	YOD1	Wald ratio	1	0.301652	0.075181	6.01184e-05	1.35(1.17-1.57)	UK Biobank
CKDGen(trans-ancestry,2016)	YOD1	Wald ratio	1	0.148506	0.139224	0.286122	1.16(0.88-1.52)	UK Biobank
UKBiobank+FinnGen	YOD1	Wald ratio	1	0.228327	0.135511	0.0920018	1.26(0.96-1.64)	UK Biobank
CKDGen(trans-ancestry,2019)	Activin AC	Wald ratio	1	0.320478	0.0945822	0.000703146	1.38(1.14-1.66)	Fenland
CKDGen(trans-ancestry,2016)	Activin AC	Wald ratio	1	0.165289	0.165289	0.317311	1.18(0.85-1.63)	Fenland
UKBiobank+FinnGen	Activin AC	Wald ratio	1	0.197429	0.168962	0.242614	1.22(0.87-1.70)	Fenland
CKDGen(trans-ancestry,2019)	NFATC1	Wald ratio	1	0.42958	0.0893	1.50533e-06	1.54(1.29-1.83)	UK Biobank
UKBiobank+FinnGen	NFATC1	Wald ratio	1	0.20022	0.14382	0.163875	1.22(0.92-1.62)	UK Biobank
CKDGen(trans-ancestry,2019)	CEP170	Wald ratio	1	0.988374	0.13638	4.25504e-13	2.69(2.06-3.51)	UK Biobank
CKDGen(trans-ancestry,2016)	CEP170	Wald ratio	1	0.950065	0.245178	0.000106625	2.59(1.60-4.18)	UK Biobank
UKBiobank+FinnGen	CEP170	Wald ratio	1	0.907159	0.239049	0.00014772	2.48(1.55-3.96)	UK Biobank
ckdi25	IGFBP-5	Wald ratio	1	0.138478	0.316	0.661225	1.15(0.62-2.13)	Iceland
rapid3	IGFBP-5	Wald ratio	1	0.221219	0.196	0.259038	1.25(0.85-1.83)	Iceland
ckdi25	C2CD2L	Wald ratio	1	0.202215	0.248581	0.415943	1.22(0.75-1.99)	UK Biobank
rapid3	C2CD2L	Wald ratio	1	-0.0208617	0.174576	0.90488	0.98(0.70-1.38)	UK Biobank
ckdi25	DQA2	Inverse variance weighted	2	-0.210992	0.136217	0.121396	0.81(0.62-1.06)	Iceland
rapid3	DQA2	Inverse variance weighted	2	-0.1838	0.111234	0.0984599	0.83(0.67-1.03)	Iceland
ckdi25	DJC10	Wald ratio	1	-0.0522989	0.167866	0.755381	0.95(0.68-1.32)	Fenland
rapid3	DJC10	Wald ratio	1	-0.0381258	0.114508	0.73917	0.96(0.77-1.20)	Fenland
ckdi25	SDCCAG8	Wald ratio	1	-0.143164	0.0636008	0.0243868	0.87(0.77-0.98)	UK Biobank
rapid3	SDCCAG8	Wald ratio	1	-0.114857	0.0455722	0.0117246	0.89(0.82-0.97)	UK Biobank
ckdi25	PLD3	Wald ratio	1	-0.203496	0.124987	0.103496	0.82(0.64-1.04)	Iceland
rapid3	PLD3	Wald ratio	1	-0.00128055	0.0875301	0.988327	1.00(0.84-1.19)	Iceland
ckdi25	Apo A-IV	Inverse variance weighted	2	-0.151135	0.101794	0.137621	0.86(0.70-1.05)	Iceland
rapid3	Apo A-IV	Inverse variance weighted	2	0.0977954	0.0558336	0.0798512	1.10(0.99-1.23)	Iceland
ckdi25	C4a	Wald ratio	1	-0.136505	0.070632	0.0532827	0.87(0.76-1.00)	Fenland
rapid3	C4a	Wald ratio	1	-0.0975583	0.0483271	0.0435177	0.91(0.83-1.00)	Fenland
ckdi25	MFAP4	Inverse variance weighted	2	-0.0761959	0.0476541	0.109835	0.93(0.84-1.02)	Iceland
rapid3	MFAP4	Inverse variance weighted	2	-0.0569018	0.030863	0.0652289	0.94(0.89-1.00)	Iceland
ckdi25	IDI2	Inverse variance weighted	2	-0.205849	0.0481379	1.90082e-05	0.81(0.74-0.89)	Iceland
rapid3	IDI2	Inverse variance weighted	2	-0.0386758	0.0250011	0.121873	0.96(0.92-1.01)	Iceland
ckdi25	GATM	Wald ratio	1	-0.109593	0.0291592	0.000170983	0.90(0.85-0.95)	Iceland
rapid3	GATM	Wald ratio	1	-0.125516	0.033786	0.000203171	0.88(0.83-0.94)	Iceland
ckdi25	TCEA2	Wald ratio	1	-0.0980338	0.0456412	0.0317197	0.91(0.83-0.99)	Iceland
rapid3	TCEA2	Wald ratio	1	-0.106242	0.0292293	0.000278202	0.90(0.85-0.95)	Iceland
ckdi25	GNPTG	Inverse variance weighted	2	0.01569	0.0251832	0.533262	1.02(0.97-1.07)	Iceland
rapid3	GNPTG	Inverse variance weighted	2	-0.00152162	0.0180288	0.932739	1.00(0.96-1.03)	Iceland
ckdi25	FGF5	Wald ratio	1	-0.0691533	0.0258973	0.00757865	0.93(0.89-0.98)	UK Biobank
rapid3	FGF5	Wald ratio	1	-0.0324707	0.0165622	0.0499344	0.97(0.94-1.00)	UK Biobank
ckdi25	C4	Wald ratio	1	-0.110488	0.0352143	0.00170345	0.90(0.84-0.96)	Fenland
rapid3	C4	Wald ratio	1	-0.0340247	0.0223698	0.128256	0.97(0.93-1.01)	Fenland
ckdi25	BTN3A2	Wald ratio	1	-0.0298658	0.0217737	0.170174	0.97(0.93-1.01)	UK Biobank
rapid3	BTN3A2	Wald ratio	1	-0.0174212	0.0151469	0.250084	0.98(0.95-1.01)	UK Biobank
ckdi25	BT3A3	Inverse variance weighted	3	-0.0201291	0.0135923	0.138627	0.98(0.95-1.01)	Iceland
rapid3	BT3A3	Inverse variance weighted	3	-0.0229374	0.0126301	0.0693572	0.98(0.95-1.00)	Iceland
ckdi25	MICB	Inverse variance weighted	6	-0.0210269	0.0165808	0.204745	0.98(0.95-1.01)	Iceland
rapid3	MICB	Inverse variance weighted	5	-0.0289254	0.0119394	0.0154066	0.97(0.95-0.99)	Iceland
ckdi25	GMPR1	Inverse variance weighted	2	0.012533	0.0148406	0.398389	1.01(0.98-1.04)	Fenland
rapid3	GMPR1	Inverse variance weighted	2	0.00236193	0.00752683	0.753672	1.00(0.99-1.02)	Fenland
ckdi25	INHBC	Inverse variance weighted	2	0.0111549	0.0119346	0.349959	1.01(0.99-1.04)	Iceland
rapid3	INHBC	Inverse variance weighted	2	0.014677	0.00777266	0.0589886	1.01(1.00-1.03)	Iceland
ckdi25	AIF1L	Inverse variance weighted	3	0.0108681	0.0156031	0.486092	1.01(0.98-1.04)	Iceland
rapid3	AIF1L	Inverse variance weighted	3	0.0074884	0.0101413	0.460267	1.01(0.99-1.03)	Iceland
ckdi25	LEAP2	Wald ratio	1	0.00795887	0.0312501	0.798968	1.01(0.95-1.07)	Iceland
rapid3	LEAP2	Wald ratio	1	0.00807831	0.0222453	0.716495	1.01(0.97-1.05)	Iceland
ckdi25	sRAGE	Inverse variance weighted	3	0.0718565	0.0317349	0.0235574	1.07(1.01-1.14)	Iceland
rapid3	sRAGE	Inverse variance weighted	3	0.0707538	0.0310435	0.0226564	1.07(1.01-1.14)	Iceland
ckdi25	HLA-E	Wald ratio	1	0.0819456	0.050732	0.106254	1.09(0.98-1.20)	UK Biobank
rapid3	HLA-E	Wald ratio	1	0.0548644	0.0346746	0.113589	1.06(0.99-1.13)	UK Biobank
ckdi25	AIF1	Inverse variance weighted	2	0.128189	0.0392997	0.00110697	1.14(1.05-1.23)	Iceland
rapid3	AIF1	Inverse variance weighted	2	0.0752966	0.0279654	0.00709211	1.08(1.02-1.14)	Iceland
ckdi25	GCKR	Wald ratio	1	-0.0172936	0.0499778	0.729323	0.98(0.89-1.08)	Iceland
rapid3	GCKR	Wald ratio	1	0.0299956	0.0311239	0.335172	1.03(0.97-1.10)	Iceland
ckdi25	PFKFB2	Wald ratio	1	0.0369694	0.0688172	0.591122	1.04(0.91-1.19)	UK Biobank
rapid3	PFKFB2	Wald ratio	1	0.0476378	0.0489247	0.330208	1.05(0.95-1.15)	UK Biobank
ckdi25	UMOD	Wald ratio	1	0.209473	0.0178783	1.04742e-31	1.23(1.19-1.28)	UK Biobank
rapid3	UMOD	Wald ratio	1	0.10312	0.0125148	1.7246e-16	1.11(1.08-1.14)	UK Biobank
ckdi25	YOD1	Wald ratio	1	0.0409292	0.119733	0.732473	1.04(0.82-1.32)	UK Biobank
rapid3	YOD1	Wald ratio	1	0.123333	0.0863189	0.15306	1.13(0.96-1.34)	UK Biobank
ckdi25	Activin AC	Wald ratio	1	0.114578	0.160698	0.475845	1.12(0.82-1.54)	Fenland
rapid3	Activin AC	Wald ratio	1	0.140649	0.104683	0.179087	1.15(0.94-1.41)	Fenland
ckdi25	NFATC1	Wald ratio	1	0.116772	0.17484	0.504212	1.12(0.80-1.58)	UK Biobank
rapid3	NFATC1	Wald ratio	1	0.0468829	0.12408	0.705546	1.05(0.82-1.34)	UK Biobank
ckdi25	CEP170	Wald ratio	1	0.609587	0.257437	0.0178889	1.84(1.11-3.05)	UK Biobank
rapid3	CEP170	Wald ratio	1	0.200513	0.160898	0.212686	1.22(0.89-1.68)	UK Biobank
log(eGFRcrea)	IGFBP-5	Wald ratio	1	-0.068	0.006	8.97239e-30	-0.068(-0.080~-0.056)	Iceland
log(eGFRcys)	IGFBP-5	Wald ratio	1	-0.016	0.01	0.109599	-0.016(-0.036~ 0.004)	Iceland
log(eGFRcrea)	C2CD2L	Wald ratio	1	-0.0151805	0.00569269	0.00766076	-0.015(-0.026~-0.004)	UK Biobank
log(eGFRcys)	C2CD2L	Wald ratio	1	-0.0189756	0.00948781	0.0455003	-0.019(-0.038~ 0.000)	UK Biobank
log(eGFRcrea)	DQA2	Inverse variance weighted	2	-0.0139027	0.0104602	0.183814	-0.014(-0.034~ 0.007)	Iceland
log(eGFRcrea)	DJC10	Wald ratio	1	-0.0059952	0.0029976	0.0455003	-0.006(-0.012~ 0.000)	Fenland
log(eGFRcys)	DJC10	Wald ratio	1	-0.0044964	0.0044964	0.317311	-0.004(-0.013~ 0.004)	Fenland
log(eGFRcrea)	SDCCAG8	Wald ratio	1	-0.0135214	0.00150238	2.25718e-19	-0.014(-0.016~-0.011)	UK Biobank
log(eGFRcys)	SDCCAG8	Wald ratio	1	-0.0130206	0.00250397	1.99289e-07	-0.013(-0.018~-0.008)	UK Biobank
log(eGFRcrea)	PLD3	Wald ratio	1	-0.0105807	0.00258149	4.15494e-05	-0.011(-0.016~-0.006)	Iceland
log(eGFRcys)	PLD3	Wald ratio	1	-0.00500328	0.00449247	0.265406	-0.005(-0.014~ 0.004)	Iceland
log(eGFRcrea)	Apo A-IV	Inverse variance weighted	2	-0.00842283	0.00185681	5.72797e-06	-0.008(-0.012~-0.005)	Iceland
log(eGFRcys)	Apo A-IV	Wald ratio	1	0.01	0.00714286	0.161513	0.010(-0.004~ 0.024)	Iceland
log(eGFRcrea)	C4a	Wald ratio	1	-0.0140438	0.00123916	8.97239e-30	-0.014(-0.016~-0.012)	Fenland
log(eGFRcrea)	MFAP4	Inverse variance weighted	2	-0.0130251	0.000834037	5.58171e-55	-0.013(-0.015~-0.011)	Iceland
log(eGFRcys)	MFAP4	Inverse variance weighted	2	0.000683044	0.00120493	0.5708	0.001(-0.002~ 0.003)	Iceland
log(eGFRcrea)	IDI2	Inverse variance weighted	2	-0.0116148	0.000822136	2.56913e-45	-0.012(-0.013~-0.010)	Iceland
log(eGFRcys)	IDI2	Inverse variance weighted	2	-0.013531	0.00146857	3.15034e-20	-0.014(-0.016~-0.011)	Iceland
log(eGFRcrea)	GATM	Wald ratio	1	-0.0332209	0.00103514	5.49306e-226	-0.033(-0.035~-0.031)	Iceland
log(eGFRcys)	GATM	Wald ratio	1	-0.000114806	0.00108949	0.916078	0.000(-0.002~ 0.002)	Iceland
log(eGFRcrea)	TCEA2	Wald ratio	1	-0.00649788	0.000839479	9.91295e-15	-0.006(-0.008~-0.005)	Iceland
log(eGFRcys)	TCEA2	Wald ratio	1	-0.00576371	0.00139913	3.79711e-05	-0.006(-0.009~-0.003)	Iceland
log(eGFRcrea)	GNPTG	Inverse variance weighted	2	-3.16756e-07	0.000720446	0.999649	0.000(-0.001~ 0.001)	Iceland
log(eGFRcys)	GNPTG	Inverse variance weighted	2	0.000453899	0.000866993	0.600604	0.000(-0.001~ 0.002)	Iceland
log(eGFRcrea)	FGF5	Wald ratio	1	-0.00496867	0.000451698	3.82132e-28	-0.005(-0.006~-0.004)	UK Biobank
log(eGFRcys)	FGF5	Wald ratio	1	-0.00436641	0.00075283	6.63149e-09	-0.004(-0.006~-0.003)	UK Biobank
log(eGFRcrea)	C4	Wald ratio	1	-0.000721605	0.000577284	0.2113	-0.001(-0.002~ 0.000)	Fenland
log(eGFRcrea)	BTN3A2	Wald ratio	1	-0.00305042	0.000420748	4.16772e-13	-0.003(-0.004~-0.002)	UK Biobank
log(eGFRcys)	BTN3A2	Wald ratio	1	-0.00504898	0.000736309	7.02514e-12	-0.005(-0.006~-0.004)	UK Biobank
log(eGFRcrea)	BT3A3	Inverse variance weighted	3	-0.00175614	0.000781814	0.0246887	-0.002(-0.003~ 0.000)	Iceland
log(eGFRcys)	BT3A3	Inverse variance weighted	3	-0.00340754	0.00108873	0.001749	-0.003(-0.006~-0.001)	Iceland
log(eGFRcrea)	MICB	Inverse variance weighted	5	-0.00350575	0.000368155	1.69093e-21	-0.004(-0.004~-0.003)	Iceland
log(eGFRcrea)	GMPR1	Inverse variance weighted	2	0.00102685	0.000241361	2.09619e-05	0.001( 0.001~ 0.001)	Fenland
log(eGFRcys)	GMPR1	Inverse variance weighted	2	-0.000199938	0.000403586	0.620316	0.000(-0.001~ 0.001)	Fenland
log(eGFRcrea)	INHBC	Inverse variance weighted	2	0.00275536	0.00020524	4.31256e-41	0.003( 0.002~ 0.003)	Iceland
log(eGFRcys)	INHBC	Inverse variance weighted	2	0.00422647	0.000342064	4.53308e-35	0.004( 0.004~ 0.005)	Iceland
log(eGFRcrea)	AIF1L	Inverse variance weighted	3	0.000785988	0.000296848	0.00810226	0.001( 0.000~ 0.001)	Iceland
log(eGFRcys)	AIF1L	Inverse variance weighted	3	0.000456873	0.000457112	0.317564	0.000( 0.000~ 0.001)	Iceland
log(eGFRcrea)	LEAP2	Wald ratio	1	0.00657634	0.000547016	2.71624e-33	0.007( 0.006~ 0.008)	Iceland
log(eGFRcys)	LEAP2	Wald ratio	1	-0.000257734	0.00109403	0.813757	0.000(-0.002~ 0.002)	Iceland
log(eGFRcrea)	sRAGE	Inverse variance weighted	3	0.00607223	0.000755195	8.93914e-16	0.006( 0.005~ 0.008)	Iceland
log(eGFRcrea)	HLA-E	Wald ratio	1	0.00884319	0.000930863	2.0989e-21	0.009( 0.007~ 0.011)	UK Biobank
log(eGFRcys)	HLA-E	Wald ratio	1	0.0174537	0.00162901	8.7228e-27	0.017( 0.014~ 0.021)	UK Biobank
log(eGFRcrea)	AIF1	Inverse variance weighted	2	0.00522	0.000988671	1.29316e-07	0.005( 0.003~ 0.007)	Iceland
log(eGFRcrea)	GCKR	Wald ratio	1	0.0184407	0.000897804	9.5015e-94	0.018( 0.017~ 0.020)	Iceland
log(eGFRcys)	GCKR	Wald ratio	1	0.0147526	0.00149634	6.26151e-23	0.015( 0.012~ 0.018)	Iceland
log(eGFRcrea)	PFKFB2	Wald ratio	1	0.0102151	0.0016129	2.3992e-10	0.010( 0.007~ 0.013)	UK Biobank
log(eGFRcys)	PFKFB2	Wald ratio	1	0.00967742	0.00268817	0.000318217	0.010( 0.004~ 0.015)	UK Biobank
log(eGFRcrea)	UMOD	Wald ratio	1	0.0102011	0.000315499	2.37957e-229	0.010( 0.010~ 0.011)	UK Biobank
log(eGFRcys)	UMOD	Wald ratio	1	0.0115683	0.000630998	4.48555e-75	0.012( 0.010~ 0.013)	UK Biobank
log(eGFRcrea)	YOD1	Wald ratio	1	0.0185632	0.00278448	2.61678e-11	0.019( 0.013~ 0.024)	UK Biobank
log(eGFRcys)	YOD1	Wald ratio	1	0.0194914	0.0046408	2.66915e-05	0.019( 0.010~ 0.029)	UK Biobank
log(eGFRcrea)	Activin AC	Wald ratio	1	0.0275482	0.00275482	1.52397e-23	0.028( 0.022~ 0.033)	Fenland
log(eGFRcys)	Activin AC	Wald ratio	1	0.0422406	0.00459137	3.5795e-20	0.042( 0.033~ 0.051)	Fenland
log(eGFRcrea)	NFATC1	Wald ratio	1	0.03854	0.00282	1.60584e-42	0.039( 0.033~ 0.044)	UK Biobank
log(eGFRcys)	NFATC1	Wald ratio	1	0.0235	0.0047	5.73303e-07	0.023( 0.014~ 0.033)	UK Biobank
log(eGFRcrea)	CEP170	Wald ratio	1	0.0321796	0.00459709	2.55963e-12	0.032( 0.023~ 0.041)	UK Biobank
log(eGFRcys)	CEP170	Wald ratio	1	0.0490356	0.00766181	1.55377e-10	0.049( 0.034~ 0.064)	UK Biobank
Chronic tubulo-interstitial nephritis	IGFBP-5	Wald ratio	1	-1.986	1.15	0.0841755	0.14(0.01- 1.31)	Iceland
IgA nephropathy	IGFBP-5	Wald ratio	1	-0.058	0.234	0.80424	0.94(0.60- 1.49)	Iceland
Membranous nephropathy	IGFBP-5	Wald ratio	1	0.644	0.832	0.438908	1.90(0.37- 9.73)	Iceland
Chronic glomerulonephritis	IGFBP-5	Wald ratio	1	-1.02	1.03	0.322032	0.36(0.05- 2.72)	Iceland
Nephrotic syndrome	IGFBP-5	Wald ratio	1	-0.002	0.63	0.997467	1.00(0.29- 3.43)	Iceland
Diabetic nephropathy	IGFBP-5	Wald ratio	1	0.32	0.83	0.699836	1.38(0.27- 7.01)	Iceland
Chronic tubulo-interstitial nephritis	C2CD2L	Wald ratio	1	0.698303	1.11766	0.53211	2.01(0.22-17.97)	UK Biobank
IgA nephropathy	C2CD2L	Wald ratio	1	-0.292225	0.223912	0.191864	0.75(0.48- 1.16)	UK Biobank
Membranous nephropathy	C2CD2L	Wald ratio	1	-0.129034	0.802669	0.872285	0.88(0.18- 4.24)	UK Biobank
Chronic glomerulonephritis	C2CD2L	Wald ratio	1	-0.244785	0.990527	0.80481	0.78(0.11- 5.46)	UK Biobank
Nephrotic syndrome	C2CD2L	Wald ratio	1	1.15372	0.603425	0.0558826	3.17(0.97-10.34)	UK Biobank
Diabetic nephropathy	C2CD2L	Wald ratio	1	-0.170781	0.795078	0.829925	0.84(0.18- 4.01)	UK Biobank
Chronic tubulo-interstitial nephritis	DQA2	Inverse variance weighted	2	0.465403	0.410516	0.256919	1.59(0.71- 3.56)	Iceland
IgA nephropathy	DQA2	Inverse variance weighted	3	0.621978	0.123317	4.56526e-07	1.86(1.46- 2.37)	Iceland
Chronic glomerulonephritis	DQA2	Inverse variance weighted	3	-0.821698	0.377313	0.0294238	0.44(0.21- 0.92)	Iceland
Nephrotic syndrome	DQA2	Inverse variance weighted	3	-1.52963	0.31233	9.70691e-07	0.22(0.12- 0.40)	Iceland
Diabetic nephropathy	DQA2	Inverse variance weighted	3	-0.128097	0.375889	0.733267	0.88(0.42- 1.84)	Iceland
Chronic tubulo-interstitial nephritis	DJC10	Wald ratio	1	-0.2709	0.657536	0.680345	0.76(0.21- 2.77)	Iceland
IgA nephropathy	DJC10	Wald ratio	1	0.0625748	0.114047	0.583227	1.06(0.85- 1.33)	Iceland
Chronic glomerulonephritis	DJC10	Wald ratio	1	0.468127	0.668744	0.483921	1.60(0.43- 5.92)	Iceland
Nephrotic syndrome	DJC10	Wald ratio	1	0.544567	0.524031	0.298717	1.72(0.62- 4.81)	Iceland
Diabetic nephropathy	DJC10	Wald ratio	1	0.618218	0.513832	0.228917	1.86(0.68- 5.08)	Iceland
Chronic tubulo-interstitial nephritis	SDCCAG8	Wald ratio	1	-0.210333	0.287456	0.464347	0.81(0.46- 1.42)	UK Biobank
IgA nephropathy	SDCCAG8	Wald ratio	1	-0.014523	0.0585929	0.80424	0.99(0.88- 1.11)	UK Biobank
Membranous nephropathy	SDCCAG8	Wald ratio	1	-0.0380603	0.208831	0.855383	0.96(0.64- 1.45)	UK Biobank
Chronic glomerulonephritis	SDCCAG8	Wald ratio	1	0.0150238	0.267424	0.955199	1.02(0.60- 1.71)	UK Biobank
Nephrotic syndrome	SDCCAG8	Wald ratio	1	-0.16426	0.172774	0.341744	0.85(0.60- 1.19)	UK Biobank
Diabetic nephropathy	SDCCAG8	Wald ratio	1	0.0595945	0.212337	0.778971	1.06(0.70- 1.61)	UK Biobank
Chronic tubulo-interstitial nephritis	PLD3	Wald ratio	1	-0.39587	0.498148	0.426798	0.67(0.25- 1.79)	Iceland
IgA nephropathy	PLD3	Wald ratio	1	0.00904891	0.108033	0.933247	1.01(0.82- 1.25)	Iceland
Membranous nephropathy	PLD3	Wald ratio	1	0.25471	0.460437	0.580132	1.29(0.52- 3.18)	Fenland
Chronic glomerulonephritis	PLD3	Wald ratio	1	0.267365	0.459981	0.561071	1.31(0.53- 3.22)	Iceland
Nephrotic syndrome	PLD3	Wald ratio	1	-0.0412351	0.292421	0.88786	0.96(0.54- 1.70)	Iceland
Diabetic nephropathy	PLD3	Wald ratio	1	-0.541905	0.369095	0.142051	0.58(0.28- 1.20)	Iceland
Chronic tubulo-interstitial nephritis	Apo A-IV	Inverse variance weighted	2	0.398156	0.307441	0.195298	1.49(0.82- 2.72)	Iceland
IgA nephropathy	Apo A-IV	Inverse variance weighted	2	-0.237661	0.0729897	0.0011296	0.79(0.68- 0.91)	Iceland
Membranous nephropathy	Apo A-IV	Wald ratio	1	0.0471429	0.638571	0.941149	1.05(0.30- 3.66)	Iceland
Chronic glomerulonephritis	Apo A-IV	Inverse variance weighted	2	0.538008	0.297207	0.0702622	1.71(0.96- 3.07)	Iceland
Nephrotic syndrome	Apo A-IV	Inverse variance weighted	2	-0.31937	0.227086	0.15961	0.73(0.47- 1.13)	Iceland
Diabetic nephropathy	Apo A-IV	Inverse variance weighted	2	-0.0997145	0.236267	0.672995	0.91(0.57- 1.44)	Iceland
Chronic tubulo-interstitial nephritis	C4a	Wald ratio	1	-0.285419	0.331268	0.38891	0.75(0.39- 1.44)	Fenland
IgA nephropathy	C4a	Wald ratio	1	0.355225	0.0607187	4.90569e-09	1.43(1.27- 1.61)	Fenland
Chronic glomerulonephritis	C4a	Wald ratio	1	-1.21272	0.354399	0.000621826	0.30(0.15- 0.60)	Fenland
Nephrotic syndrome	C4a	Wald ratio	1	-1.82734	0.273854	2.5114e-11	0.16(0.09- 0.28)	Fenland
Diabetic nephropathy	C4a	Wald ratio	1	-0.330855	0.258158	0.199983	0.72(0.43- 1.19)	Fenland
Chronic tubulo-interstitial nephritis	MFAP4	Inverse variance weighted	2	0.212185	0.16153	0.188982	1.24(0.90- 1.70)	Iceland
IgA nephropathy	MFAP4	Inverse variance weighted	2	0.0326964	0.0298637	0.273582	1.03(0.97- 1.10)	Iceland
Chronic glomerulonephritis	MFAP4	Inverse variance weighted	2	-0.0607083	0.166839	0.715953	0.94(0.68- 1.31)	Iceland
Nephrotic syndrome	MFAP4	Inverse variance weighted	2	-0.00769168	0.19168	0.967991	0.99(0.68- 1.44)	Iceland
Diabetic nephropathy	MFAP4	Inverse variance weighted	2	0.220941	0.124666	0.0763517	1.25(0.98- 1.59)	Iceland
Chronic tubulo-interstitial nephritis	IDI2	Inverse variance weighted	2	-0.569841	0.185959	0.00218149	0.57(0.39- 0.81)	Iceland
IgA nephropathy	IDI2	Inverse variance weighted	2	0.0526744	0.027549	0.0558733	1.05(1.00- 1.11)	Iceland
Membranous nephropathy	IDI2	Inverse variance weighted	2	-0.135932	0.110182	0.217315	0.87(0.70- 1.08)	Iceland
Chronic glomerulonephritis	IDI2	Inverse variance weighted	2	-0.0168143	0.166433	0.919529	0.98(0.71- 1.36)	Iceland
Nephrotic syndrome	IDI2	Inverse variance weighted	2	0.190699	0.122796	0.120428	1.21(0.95- 1.54)	Iceland
Diabetic nephropathy	IDI2	Inverse variance weighted	2	-0.013462	0.127081	0.915636	0.99(0.77- 1.27)	Iceland
Chronic tubulo-interstitial nephritis	GATM	Wald ratio	1	0.0943345	0.128944	0.464416	1.10(0.85- 1.41)	Iceland
IgA nephropathy	GATM	Wald ratio	1	-0.00844877	0.034481	0.806436	0.99(0.93- 1.06)	Iceland
Membranous nephropathy	GATM	Wald ratio	1	-0.149985	0.0944455	0.112272	0.86(0.72- 1.04)	Iceland
Chronic glomerulonephritis	GATM	Wald ratio	1	0.340587	0.203673	0.0944803	1.41(0.94- 2.10)	Iceland
Nephrotic syndrome	GATM	Wald ratio	1	0.0776147	0.106408	0.465755	1.08(0.88- 1.33)	Iceland
Diabetic nephropathy	GATM	Wald ratio	1	0.0181778	0.16353	0.91149	1.02(0.74- 1.40)	Iceland
Chronic tubulo-interstitial nephritis	TCEA2	Wald ratio	1	0.39422	0.173449	0.0230366	1.48(1.06- 2.08)	Iceland
IgA nephropathy	TCEA2	Wald ratio	1	-0.0259765	0.0346985	0.454077	0.97(0.91- 1.04)	Iceland
Membranous nephropathy	TCEA2	Wald ratio	1	-0.0445317	0.119134	0.708556	0.96(0.76- 1.21)	Iceland
Chronic glomerulonephritis	TCEA2	Wald ratio	1	0.162233	0.157176	0.301991	1.18(0.86- 1.60)	Iceland
Nephrotic syndrome	TCEA2	Wald ratio	1	-0.271507	0.0984123	0.00580004	0.76(0.63- 0.92)	Iceland
Diabetic nephropathy	TCEA2	Wald ratio	1	0.0216283	0.126159	0.86388	1.02(0.80- 1.31)	Iceland
Chronic tubulo-interstitial nephritis	GNPTG	Inverse variance weighted	2	0.105868	0.1308	0.418292	1.11(0.86- 1.44)	Iceland
IgA nephropathy	GNPTG	Inverse variance weighted	2	-0.00185638	0.0211156	0.929944	1.00(0.96- 1.04)	Iceland
Membranous nephropathy	GNPTG	Wald ratio	1	0.214819	0.162634	0.186543	1.24(0.90- 1.71)	Iceland
Chronic glomerulonephritis	GNPTG	Inverse variance weighted	2	0.338486	0.120232	0.00487355	1.40(1.11- 1.78)	Iceland
Nephrotic syndrome	GNPTG	Inverse variance weighted	2	0.105672	0.109684	0.335338	1.11(0.90- 1.38)	Iceland
Diabetic nephropathy	GNPTG	Inverse variance weighted	2	0.270287	0.0908614	0.00293258	1.31(1.10- 1.57)	Iceland
Chronic tubulo-interstitial nephritis	FGF5	Wald ratio	1	-0.0325222	0.0930497	0.726703	0.97(0.81- 1.16)	UK Biobank
IgA nephropathy	FGF5	Wald ratio	1	0.02394	0.0192724	0.214167	1.02(0.99- 1.06)	UK Biobank
Membranous nephropathy	FGF5	Wald ratio	1	0.00647433	0.0700131	0.926322	1.01(0.88- 1.15)	UK Biobank
Chronic glomerulonephritis	FGF5	Wald ratio	1	0.00331245	0.0834135	0.968323	1.00(0.85- 1.18)	UK Biobank
Nephrotic syndrome	FGF5	Wald ratio	1	0.0629365	0.0511924	0.218917	1.06(0.96- 1.18)	UK Biobank
Diabetic nephropathy	FGF5	Wald ratio	1	-0.0408034	0.0671524	0.543437	0.96(0.84- 1.10)	UK Biobank
IgA nephropathy	C4	Wald ratio	1	0.0207822	0.0275653	0.450893	1.02(0.97- 1.08)	Fenland
Chronic glomerulonephritis	C4	Wald ratio	1	0.12123	0.158753	0.445084	1.13(0.83- 1.54)	Fenland
Nephrotic syndrome	C4	Wald ratio	1	-0.143166	0.0676865	0.0344181	0.87(0.76- 0.99)	Fenland
Diabetic nephropathy	C4	Wald ratio	1	-0.236542	0.141868	0.0954459	0.79(0.60- 1.04)	Fenland
Chronic tubulo-interstitial nephritis	BTN3A2	Wald ratio	1	-0.167142	0.106975	0.118185	0.85(0.69- 1.04)	UK Biobank
IgA nephropathy	BTN3A2	Wald ratio	1	0.124647	0.0180922	5.59751e-12	1.13(1.09- 1.17)	UK Biobank
Membranous nephropathy	BTN3A2	Wald ratio	1	-0.676878	0.0655315	5.20721e-25	0.51(0.45- 0.58)	UK Biobank
Chronic glomerulonephritis	BTN3A2	Wald ratio	1	-0.048386	0.0929853	0.602811	0.95(0.79- 1.14)	UK Biobank
Nephrotic syndrome	BTN3A2	Wald ratio	1	0.00894089	0.0539609	0.868399	1.01(0.91- 1.12)	UK Biobank
Diabetic nephropathy	BTN3A2	Wald ratio	1	-0.0273486	0.0729998	0.707928	0.97(0.84- 1.12)	UK Biobank
Chronic tubulo-interstitial nephritis	BT3A3	Inverse variance weighted	3	-0.126961	0.0695553	0.0679523	0.88(0.77- 1.01)	Iceland
IgA nephropathy	BT3A3	Inverse variance weighted	3	0.0669763	0.0157828	2.19943e-05	1.07(1.04- 1.10)	Iceland
Membranous nephropathy	BT3A3	Inverse variance weighted	3	-0.382614	0.143314	0.00759042	0.68(0.52- 0.90)	Iceland
Chronic glomerulonephritis	BT3A3	Inverse variance weighted	3	-0.000903839	0.0566369	0.987268	1.00(0.89- 1.12)	Iceland
Nephrotic syndrome	BT3A3	Inverse variance weighted	3	0.00185471	0.0342972	0.956873	1.00(0.94- 1.07)	Iceland
Diabetic nephropathy	BT3A3	Inverse variance weighted	3	-0.00625182	0.0442127	0.887551	0.99(0.91- 1.08)	Iceland
Chronic tubulo-interstitial nephritis	MICB	Inverse variance weighted	7	-0.0489099	0.0833704	0.557434	0.95(0.81- 1.12)	Iceland
IgA nephropathy	MICB	Inverse variance weighted	6	0.149275	0.0163889	8.36902e-20	1.16(1.12- 1.20)	Iceland
Membranous nephropathy	MICB	Inverse variance weighted	4	-0.910284	0.320932	0.00456287	0.40(0.21- 0.75)	Iceland
Chronic glomerulonephritis	MICB	Inverse variance weighted	6	-0.364828	0.0925294	8.05247e-05	0.69(0.58- 0.83)	Iceland
Nephrotic syndrome	MICB	Inverse variance weighted	6	-0.368918	0.0632086	5.33046e-09	0.69(0.61- 0.78)	Iceland
Diabetic nephropathy	MICB	Inverse variance weighted	6	-0.12898	0.0638503	0.0433789	0.88(0.78- 1.00)	Iceland
Chronic tubulo-interstitial nephritis	GMPR1	Inverse variance weighted	2	-0.0256009	0.0449474	0.568966	0.97(0.89- 1.06)	Fenland
IgA nephropathy	GMPR1	Wald ratio	1	-0.0118673	0.00970648	0.221475	0.99(0.97- 1.01)	Iceland
Membranous nephropathy	GMPR1	Wald ratio	1	-0.0513933	0.0352077	0.144368	0.95(0.89- 1.02)	Fenland
Chronic glomerulonephritis	GMPR1	Wald ratio	1	-0.0107932	0.0443677	0.807799	0.99(0.91- 1.08)	Iceland
Nephrotic syndrome	GMPR1	Wald ratio	1	0.0338295	0.0321011	0.291955	1.03(0.97- 1.10)	Iceland
Diabetic nephropathy	GMPR1	Wald ratio	1	0.051226	0.0518205	0.322895	1.05(0.95- 1.17)	Iceland
Chronic tubulo-interstitial nephritis	INHBC	Inverse variance weighted	2	-0.0759952	0.0458542	0.0974543	0.93(0.85- 1.01)	Iceland
IgA nephropathy	INHBC	Inverse variance weighted	3	0.00985098	0.00926095	0.287459	1.01(0.99- 1.03)	Iceland
Membranous nephropathy	INHBC	Wald ratio	1	-0.023716	0.0363526	0.51415	0.98(0.91- 1.05)	Iceland
Chronic glomerulonephritis	INHBC	Inverse variance weighted	3	0.0115384	0.0478137	0.809307	1.01(0.92- 1.11)	Iceland
Nephrotic syndrome	INHBC	Inverse variance weighted	3	-0.0167988	0.0404319	0.677787	0.98(0.91- 1.06)	Iceland
Diabetic nephropathy	INHBC	Inverse variance weighted	3	-0.0691902	0.0364109	0.0573988	0.93(0.87- 1.00)	Iceland
Chronic tubulo-interstitial nephritis	AIF1L	Inverse variance weighted	3	0.0174938	0.0588807	0.766386	1.02(0.91- 1.14)	Iceland
IgA nephropathy	AIF1L	Inverse variance weighted	3	-0.00625243	0.0129882	0.630238	0.99(0.97- 1.02)	Iceland
Membranous nephropathy	AIF1L	Inverse variance weighted	3	0.0670057	0.0412985	0.104702	1.07(0.99- 1.16)	Iceland
Chronic glomerulonephritis	AIF1L	Inverse variance weighted	3	0.0175847	0.0632433	0.780975	1.02(0.90- 1.15)	Iceland
Nephrotic syndrome	AIF1L	Inverse variance weighted	3	0.00969991	0.0292242	0.739955	1.01(0.95- 1.07)	Iceland
Diabetic nephropathy	AIF1L	Inverse variance weighted	3	-0.0286794	0.0541186	0.596156	0.97(0.87- 1.08)	Iceland
Chronic tubulo-interstitial nephritis	LEAP2	Wald ratio	1	0.0500466	0.15073	0.739868	1.05(0.78- 1.41)	Iceland
IgA nephropathy	LEAP2	Wald ratio	1	-0.00169589	0.0286272	0.952761	1.00(0.94- 1.06)	Iceland
Membranous nephropathy	LEAP2	Wald ratio	1	-0.0268218	0.100133	0.788805	0.97(0.80- 1.18)	Iceland
Chronic glomerulonephritis	LEAP2	Wald ratio	1	0.0636843	0.135874	0.639283	1.07(0.82- 1.39)	Iceland
Nephrotic syndrome	LEAP2	Wald ratio	1	0.00360574	0.0834535	0.965537	1.00(0.85- 1.18)	Iceland
Diabetic nephropathy	LEAP2	Wald ratio	1	-0.195281	0.107966	0.0704929	0.82(0.67- 1.02)	Iceland
Chronic tubulo-interstitial nephritis	sRAGE	Inverse variance weighted	3	0.043938	0.116199	0.705335	1.04(0.83- 1.31)	Iceland
IgA nephropathy	sRAGE	Inverse variance weighted	3	-0.0559977	0.0351169	0.1108	0.95(0.88- 1.01)	Iceland
Membranous nephropathy	sRAGE	Inverse variance weighted	2	0.605918	0.154415	8.71083e-05	1.83(1.35- 2.48)	Iceland
Chronic glomerulonephritis	sRAGE	Inverse variance weighted	3	0.0419339	0.11356	0.71193	1.04(0.83- 1.30)	Iceland
Nephrotic syndrome	sRAGE	Inverse variance weighted	3	0.00768412	0.0578821	0.894387	1.01(0.90- 1.13)	Iceland
Diabetic nephropathy	sRAGE	Inverse variance weighted	3	-0.124705	0.0899043	0.165414	0.88(0.74- 1.05)	Iceland
Chronic tubulo-interstitial nephritis	HLA-E	Wald ratio	1	0.285542	0.246213	0.246157	1.33(0.82- 2.16)	UK Biobank
IgA nephropathy	HLA-E	Wald ratio	1	-0.384912	0.0390962	7.18689e-23	0.68(0.63- 0.73)	UK Biobank
Chronic glomerulonephritis	HLA-E	Wald ratio	1	0.963443	0.260409	0.000215827	2.62(1.57- 4.37)	UK Biobank
Nephrotic syndrome	HLA-E	Wald ratio	1	1.15171	0.185707	5.58372e-10	3.16(2.20- 4.55)	UK Biobank
Diabetic nephropathy	HLA-E	Wald ratio	1	0.350935	0.184543	0.0572183	1.42(0.99- 2.04)	UK Biobank
Chronic tubulo-interstitial nephritis	AIF1	Inverse variance weighted	2	-0.261461	0.180372	0.14718	0.77(0.54- 1.10)	Iceland
IgA nephropathy	AIF1	Inverse variance weighted	2	-0.320023	0.0395106	5.51078e-16	0.73(0.67- 0.78)	Iceland
Membranous nephropathy	AIF1	Wald ratio	1	1.19299	0.138043	5.51714e-18	3.30(2.52- 4.32)	Iceland
Chronic glomerulonephritis	AIF1	Inverse variance weighted	2	0.25215	0.177014	0.154312	1.29(0.91- 1.82)	Iceland
Nephrotic syndrome	AIF1	Inverse variance weighted	2	0.210945	0.121536	0.0826228	1.23(0.97- 1.57)	Iceland
Diabetic nephropathy	AIF1	Inverse variance weighted	2	0.116244	0.139515	0.404732	1.12(0.85- 1.48)	Iceland
Chronic tubulo-interstitial nephritis	GCKR	Wald ratio	1	0.130191	0.17986	0.469159	1.14(0.80- 1.62)	Iceland
IgA nephropathy	GCKR	Wald ratio	1	0.0722875	0.0356129	0.0423756	1.07(1.00- 1.15)	Iceland
Membranous nephropathy	GCKR	Wald ratio	1	0.140887	0.12659	0.265736	1.15(0.90- 1.48)	Iceland
Chronic glomerulonephritis	GCKR	Wald ratio	1	-0.350742	0.157116	0.0255899	0.70(0.52- 0.96)	Iceland
Nephrotic syndrome	GCKR	Wald ratio	1	0.0874089	0.0945687	0.355336	1.09(0.91- 1.31)	Iceland
Diabetic nephropathy	GCKR	Wald ratio	1	0.267021	0.127488	0.0362174	1.31(1.02- 1.68)	Iceland
Chronic tubulo-interstitial nephritis	PFKFB2	Wald ratio	1	-0.0295699	0.308602	0.923664	0.97(0.53- 1.78)	UK Biobank
IgA nephropathy	PFKFB2	Wald ratio	1	0.0876344	0.0623656	0.15997	1.09(0.97- 1.23)	UK Biobank
Membranous nephropathy	PFKFB2	Wald ratio	1	-0.117204	0.224731	0.601997	0.89(0.57- 1.38)	UK Biobank
Chronic glomerulonephritis	PFKFB2	Wald ratio	1	0.202688	0.286022	0.478544	1.22(0.70- 2.15)	UK Biobank
Nephrotic syndrome	PFKFB2	Wald ratio	1	0.366129	0.184946	0.0477427	1.44(1.00- 2.07)	UK Biobank
Diabetic nephropathy	PFKFB2	Wald ratio	1	0.697312	0.227957	0.00222105	2.01(1.28- 3.14)	UK Biobank
Chronic tubulo-interstitial nephritis	UMOD	Wald ratio	1	0.00725647	0.0720389	0.919765	1.01(0.87- 1.16)	UK Biobank
IgA nephropathy	UMOD	Wald ratio	1	-0.0218746	0.0158801	0.168363	0.98(0.95- 1.01)	UK Biobank
Membranous nephropathy	UMOD	Wald ratio	1	-0.108532	0.0561588	0.0532874	0.90(0.80- 1.00)	UK Biobank
Chronic glomerulonephritis	UMOD	Wald ratio	1	0.048692	0.0764559	0.524214	1.05(0.90- 1.22)	UK Biobank
Nephrotic syndrome	UMOD	Wald ratio	1	0.120521	0.0676219	0.0747051	1.13(0.99- 1.29)	UK Biobank
Diabetic nephropathy	UMOD	Wald ratio	1	0.0953858	0.058157	0.100975	1.10(0.98- 1.23)	UK Biobank
Chronic tubulo-interstitial nephritis	YOD1	Wald ratio	1	0.247819	0.533692	0.642399	1.28(0.45- 3.65)	UK Biobank
IgA nephropathy	YOD1	Wald ratio	1	0.123445	0.108595	0.255642	1.13(0.91- 1.40)	UK Biobank
Membranous nephropathy	YOD1	Wald ratio	1	-0.128086	0.411175	0.755411	0.88(0.39- 1.97)	UK Biobank
Chronic glomerulonephritis	YOD1	Wald ratio	1	0.123445	0.497494	0.80403	1.13(0.43- 3.00)	UK Biobank
Nephrotic syndrome	YOD1	Wald ratio	1	0.577316	0.323928	0.0747109	1.78(0.94- 3.36)	UK Biobank
Diabetic nephropathy	YOD1	Wald ratio	1	1.01912	0.396324	0.010128	2.77(1.27- 6.02)	UK Biobank
Chronic tubulo-interstitial nephritis	Activin AC	Wald ratio	1	-0.746556	0.617998	0.227038	0.47(0.14- 1.59)	Fenland
IgA nephropathy	Activin AC	Wald ratio	1	0.105601	0.124885	0.397782	1.11(0.87- 1.42)	Fenland
Membranous nephropathy	Activin AC	Wald ratio	1	-0.235078	0.488522	0.630372	0.79(0.30- 2.06)	Fenland
Chronic glomerulonephritis	Activin AC	Wald ratio	1	0.123049	0.645546	0.84883	1.13(0.32- 4.01)	Fenland
Nephrotic syndrome	Activin AC	Wald ratio	1	-0.144169	0.546373	0.791884	0.87(0.30- 2.53)	Fenland
Diabetic nephropathy	Activin AC	Wald ratio	1	-0.74472	0.491276	0.129548	0.47(0.18- 1.24)	Fenland
Chronic tubulo-interstitial nephritis	NFATC1	Wald ratio	1	0.35156	0.54708	0.520476	1.42(0.49- 4.15)	UK Biobank
IgA nephropathy	NFATC1	Wald ratio	1	-0.04136	0.11374	0.71613	0.96(0.77- 1.20)	UK Biobank
Membranous nephropathy	NFATC1	Wald ratio	1	0.41736	0.44556	0.348908	1.52(0.63- 3.64)	UK Biobank
Chronic glomerulonephritis	NFATC1	Wald ratio	1	0.1974	0.52452	0.706661	1.22(0.44- 3.41)	UK Biobank
Nephrotic syndrome	NFATC1	Wald ratio	1	0.36284	0.3619	0.316055	1.44(0.71- 2.92)	UK Biobank
Diabetic nephropathy	NFATC1	Wald ratio	1	-0.07238	0.41454	0.861391	0.93(0.41- 2.10)	UK Biobank
Chronic tubulo-interstitial nephritis	CEP170	Wald ratio	1	0.44745	0.945468	0.636029	1.56(0.25- 9.98)	UK Biobank
IgA nephropathy	CEP170	Wald ratio	1	0.268163	0.190013	0.158159	1.31(0.90- 1.90)	UK Biobank
Membranous nephropathy	CEP170	Wald ratio	1	0.0153236	0.688031	0.982231	1.02(0.26- 3.91)	UK Biobank
Chronic glomerulonephritis	CEP170	Wald ratio	1	0.494953	0.882641	0.574959	1.64(0.29- 9.25)	UK Biobank
Nephrotic syndrome	CEP170	Wald ratio	1	1.00217	0.574636	0.0811591	2.72(0.88- 8.40)	UK Biobank
Diabetic nephropathy	CEP170	Wald ratio	1	0.0904094	0.698757	0.897052	1.09(0.28- 4.31)	UK Biobank
European with Diabetes	IGFBP-5	Wald ratio	1	-0.006	0.01	0.548506	-0.006(-0.026~ 0.014)	Iceland
European without Diabetes	IGFBP-5	Wald ratio	1	0.002	0.004	0.617075	0.002(-0.006~ 0.010)	Iceland
Trans-ancestry with diabetes	IGFBP-5	Wald ratio	1	-0.01	0.01	0.317311	-0.010(-0.030~ 0.010)	Iceland
Trans-ancestry without diabetes	IGFBP-5	Wald ratio	1	0.002	0.004	0.617075	0.002(-0.006~ 0.010)	Iceland
European with Diabetes	C2CD2L	Wald ratio	1	0	0.00948781	1	0.000(-0.019~ 0.019)	UK Biobank
Trans-ancestry with diabetes	C2CD2L	Wald ratio	1	0	0.00759025	1	0.000(-0.015~ 0.015)	UK Biobank
Trans-ancestry without diabetes	C2CD2L	Wald ratio	1	-0.00189756	0.00379512	0.617075	-0.002(-0.009~ 0.006)	UK Biobank
European with Diabetes	DQA2	Inverse variance weighted	3	0.0090184	0.00332309	0.00665045	0.009( 0.003~ 0.016)	Iceland
European without Diabetes	DQA2	Inverse variance weighted	3	0.00423313	0.00166155	0.0108434	0.004( 0.001~ 0.007)	Iceland
Trans-ancestry with diabetes	DQA2	Inverse variance weighted	3	0.00763	0.00308102	0.0132695	0.008( 0.002~ 0.014)	Iceland
Trans-ancestry without diabetes	DQA2	Inverse variance weighted	3	0.00429448	0.00166155	0.00974842	0.004( 0.001~ 0.008)	Iceland
European with Diabetes	DJC10	Wald ratio	1	0.00539568	0.0044964	0.230139	0.005(-0.003~ 0.014)	Fenland
European without Diabetes	DJC10	Wald ratio	1	-0.00239808	0.00239808	0.317311	-0.002(-0.007~ 0.002)	Fenland
Trans-ancestry with diabetes	DJC10	Wald ratio	1	0.00539568	0.0044964	0.230139	0.005(-0.003~ 0.014)	Fenland
Trans-ancestry without diabetes	DJC10	Wald ratio	1	-0.00239808	0.00239808	0.317311	-0.002(-0.007~ 0.002)	Fenland
European with Diabetes	SDCCAG8	Wald ratio	1	0.00350556	0.00250397	0.161513	0.004(-0.001~ 0.008)	UK Biobank
European without Diabetes	SDCCAG8	Wald ratio	1	0	0.00100159	1	0.000(-0.002~ 0.002)	UK Biobank
Trans-ancestry with diabetes	SDCCAG8	Wald ratio	1	0.00300476	0.00250397	0.230139	0.003(-0.002~ 0.008)	UK Biobank
Trans-ancestry without diabetes	SDCCAG8	Wald ratio	1	0	0.00100159	1	0.000(-0.002~ 0.002)	UK Biobank
European with Diabetes	PLD3	Wald ratio	1	-0.00329095	0.00458663	0.473059	-0.003(-0.012~ 0.006)	Iceland
European without Diabetes	PLD3	Wald ratio	1	-0.00769638	0.00199959	0.000118609	-0.008(-0.012~-0.004)	Iceland
Trans-ancestry with diabetes	PLD3	Wald ratio	1	-0.00589534	0.00399917	0.140444	-0.006(-0.014~ 0.002)	Iceland
Trans-ancestry without diabetes	PLD3	Wald ratio	1	-0.00695135	0.00199959	0.000508206	-0.007(-0.011~-0.003)	Iceland
European with Diabetes	Apo A-IV	Inverse variance weighted	2	0.00156959	0.00209652	0.454061	0.002(-0.003~ 0.006)	Iceland
European without Diabetes	Apo A-IV	Inverse variance weighted	2	0.00160785	0.00111199	0.1482	0.002(-0.001~ 0.004)	Iceland
Trans-ancestry with diabetes	Apo A-IV	Inverse variance weighted	2	0.00156959	0.00209652	0.454061	0.002(-0.003~ 0.006)	Iceland
Trans-ancestry without diabetes	Apo A-IV	Inverse variance weighted	2	0.00160785	0.00111199	0.1482	0.002(-0.001~ 0.004)	Iceland
European with Diabetes	C4a	Wald ratio	1	0.00165221	0.00247831	0.504985	0.002(-0.003~ 0.007)	Fenland
European without Diabetes	C4a	Wald ratio	1	0.00206526	0.00123916	0.0955807	0.002( 0.000~ 0.004)	Fenland
Trans-ancestry with diabetes	C4a	Wald ratio	1	0.00123916	0.00247831	0.617075	0.001(-0.004~ 0.006)	Fenland
Trans-ancestry without diabetes	C4a	Wald ratio	1	0.00206526	0.00123916	0.0955807	0.002( 0.000~ 0.004)	Fenland
European with Diabetes	MFAP4	Inverse variance weighted	2	0.00197091	0.00142537	0.166746	0.002(-0.001~ 0.005)	Iceland
European without Diabetes	MFAP4	Inverse variance weighted	2	-0.000542194	0.000870666	0.533459	-0.001(-0.002~ 0.001)	Iceland
Trans-ancestry with diabetes	MFAP4	Inverse variance weighted	2	0.00160904	0.00142537	0.258956	0.002(-0.001~ 0.004)	Iceland
Trans-ancestry without diabetes	MFAP4	Inverse variance weighted	2	-0.000542194	0.000870666	0.533459	-0.001(-0.002~ 0.001)	Iceland
European with Diabetes	IDI2	Inverse variance weighted	2	-0.000611476	0.00102406	0.550433	-0.001(-0.003~ 0.001)	Iceland
European without Diabetes	IDI2	Inverse variance weighted	2	0.00170837	0.000495185	0.000560678	0.002( 0.001~ 0.003)	Iceland
Trans-ancestry with diabetes	IDI2	Inverse variance weighted	2	-0.00157903	0.00102406	0.123088	-0.002(-0.004~ 0.000)	Iceland
Trans-ancestry without diabetes	IDI2	Inverse variance weighted	2	0.00162254	0.000495185	0.0010505	0.002( 0.001~ 0.003)	Iceland
European with Diabetes	GATM	Wald ratio	1	0.00155244	0.00195484	0.427107	0.002(-0.002~ 0.005)	Iceland
European without Diabetes	GATM	Wald ratio	1	0.000396354	0.000435909	0.363214	0.000( 0.000~ 0.001)	Iceland
Trans-ancestry with diabetes	GATM	Wald ratio	1	0.00120347	0.00188021	0.522126	0.001(-0.002~ 0.005)	Iceland
Trans-ancestry without diabetes	GATM	Wald ratio	1	0.000486253	0.000435909	0.26464	0.000( 0.000~ 0.001)	Iceland
European with Diabetes	TCEA2	Wald ratio	1	-0.00110125	0.00139913	0.431226	-0.001(-0.004~ 0.002)	Iceland
European without Diabetes	TCEA2	Wald ratio	1	0.000367083	0.000559653	0.51188	0.000(-0.001~ 0.001)	Iceland
Trans-ancestry with diabetes	TCEA2	Wald ratio	1	-0.00124909	0.00139913	0.371987	-0.001(-0.004~ 0.001)	Iceland
Trans-ancestry without diabetes	TCEA2	Wald ratio	1	0.000367083	0.000559653	0.51188	0.000(-0.001~ 0.001)	Iceland
European with Diabetes	GNPTG	Inverse variance weighted	2	0.00119324	0.00121264	0.325117	0.001(-0.001~ 0.004)	Iceland
European without Diabetes	GNPTG	Inverse variance weighted	2	0.000470192	0.000416042	0.258412	0.000( 0.000~ 0.001)	Iceland
Trans-ancestry with diabetes	GNPTG	Inverse variance weighted	2	0.00245003	0.00163781	0.134674	0.002(-0.001~ 0.006)	Iceland
Trans-ancestry without diabetes	GNPTG	Inverse variance weighted	2	0.000716346	0.000732463	0.328076	0.001(-0.001~ 0.002)	Iceland
European with Diabetes	FGF5	Wald ratio	1	0.00195736	0.00075283	0.00932238	0.002( 0.000~ 0.003)	UK Biobank
European without Diabetes	FGF5	Wald ratio	1	0.00135509	0.000451698	0.0026998	0.001( 0.000~ 0.002)	UK Biobank
Trans-ancestry with diabetes	FGF5	Wald ratio	1	0.00180679	0.00075283	0.0163951	0.002( 0.000~ 0.003)	UK Biobank
Trans-ancestry without diabetes	FGF5	Wald ratio	1	0.00135509	0.000301132	6.79535e-06	0.001( 0.001~ 0.002)	UK Biobank
European with Diabetes	C4	Wald ratio	1	-0.00202049	0.00101025	0.0455003	-0.002(-0.004~ 0.000)	Fenland
European without Diabetes	C4	Wald ratio	1	0.000144321	0.000432963	0.738883	0.000(-0.001~ 0.001)	Fenland
Trans-ancestry with diabetes	C4	Wald ratio	1	-0.00158753	0.00101025	0.116083	-0.002(-0.004~ 0.000)	Fenland
Trans-ancestry without diabetes	C4	Wald ratio	1	0.000288642	0.000432963	0.504985	0.000(-0.001~ 0.001)	Fenland
European with Diabetes	BTN3A2	Wald ratio	1	0.00136743	0.000736309	0.0632908	0.001( 0.000~ 0.003)	UK Biobank
European without Diabetes	BTN3A2	Wald ratio	1	0.000420748	0.000420748	0.317311	0.000( 0.000~ 0.001)	UK Biobank
Trans-ancestry with diabetes	BTN3A2	Wald ratio	1	0.00136743	0.000736309	0.0632908	0.001( 0.000~ 0.003)	UK Biobank
Trans-ancestry without diabetes	BTN3A2	Wald ratio	1	0.000315561	0.000420748	0.453255	0.000(-0.001~ 0.001)	UK Biobank
European with Diabetes	BT3A3	Inverse variance weighted	3	0.000258462	0.000663992	0.697087	0.000(-0.001~ 0.002)	Iceland
European without Diabetes	BT3A3	Inverse variance weighted	3	2.74254e-05	0.000240179	0.909089	0.000( 0.000~ 0.000)	Iceland
Trans-ancestry with diabetes	BT3A3	Inverse variance weighted	3	0.000330868	0.000546492	0.544887	0.000(-0.001~ 0.001)	Iceland
Trans-ancestry without diabetes	BT3A3	Inverse variance weighted	3	3.55318e-05	0.000239747	0.882181	0.000( 0.000~ 0.001)	Iceland
European with Diabetes	MICB	Inverse variance weighted	6	0.000905278	0.000554309	0.102434	0.001( 0.000~ 0.002)	Iceland
European without Diabetes	MICB	Inverse variance weighted	6	0.000594564	0.000265908	0.0253532	0.001( 0.000~ 0.001)	Iceland
Trans-ancestry with diabetes	MICB	Inverse variance weighted	7	0.000736099	0.000545736	0.177395	0.001( 0.000~ 0.002)	Iceland
Trans-ancestry without diabetes	MICB	Inverse variance weighted	7	0.000470625	0.000252013	0.0618363	0.000( 0.000~ 0.001)	Iceland
European with Diabetes	GMPR1	Inverse variance weighted	2	-0.000396332	0.000455683	0.384435	0.000(-0.001~ 0.000)	Fenland
European without Diabetes	GMPR1	Inverse variance weighted	2	-7.38752e-06	0.000164135	0.9641	0.000( 0.000~ 0.000)	Fenland
Trans-ancestry with diabetes	GMPR1	Inverse variance weighted	2	-0.000475613	0.000473821	0.315484	0.000(-0.001~ 0.000)	Fenland
Trans-ancestry without diabetes	GMPR1	Inverse variance weighted	2	-7.38752e-06	0.000164135	0.9641	0.000( 0.000~ 0.000)	Fenland
European with Diabetes	INHBC	Inverse variance weighted	2	0.000641541	0.00034102	0.0599394	0.001( 0.000~ 0.001)	Iceland
European without Diabetes	INHBC	Inverse variance weighted	2	0.000175852	0.000204398	0.389602	0.000( 0.000~ 0.001)	Iceland
Trans-ancestry with diabetes	INHBC	Inverse variance weighted	2	0.00063902	0.00034086	0.06083	0.001( 0.000~ 0.001)	Iceland
Trans-ancestry without diabetes	INHBC	Inverse variance weighted	2	0.000259141	0.000203808	0.203553	0.000( 0.000~ 0.001)	Iceland
European with Diabetes	AIF1L	Inverse variance weighted	3	0.000588682	0.000457142	0.197835	0.001( 0.000~ 0.001)	Iceland
European without Diabetes	AIF1L	Inverse variance weighted	3	-0.000274046	0.000251578	0.276019	0.000(-0.001~ 0.000)	Iceland
Trans-ancestry with diabetes	AIF1L	Inverse variance weighted	3	0.000528362	0.000457142	0.247766	0.001( 0.000~ 0.001)	Iceland
Trans-ancestry without diabetes	AIF1L	Inverse variance weighted	3	-0.000274046	0.000251578	0.276019	0.000(-0.001~ 0.000)	Iceland
European with Diabetes	LEAP2	Wald ratio	1	-0.000640213	0.00109403	0.558423	-0.001(-0.003~ 0.002)	Iceland
European without Diabetes	LEAP2	Wald ratio	1	0.000640213	0.000547016	0.241851	0.001( 0.000~ 0.002)	Iceland
Trans-ancestry with diabetes	LEAP2	Wald ratio	1	-0.000640213	0.00109403	0.558423	-0.001(-0.003~ 0.002)	Iceland
Trans-ancestry without diabetes	LEAP2	Wald ratio	1	0.000515468	0.000547016	0.346025	0.001(-0.001~ 0.002)	Iceland
European with Diabetes	sRAGE	Inverse variance weighted	3	-0.00139607	0.0010775	0.195095	-0.001(-0.004~ 0.001)	Iceland
European without Diabetes	sRAGE	Inverse variance weighted	2	0.00181984	0.0033303	0.584758	0.002(-0.005~ 0.008)	Iceland
Trans-ancestry with diabetes	sRAGE	Inverse variance weighted	3	-0.00138565	0.00107525	0.19751	-0.001(-0.003~ 0.001)	Iceland
Trans-ancestry without diabetes	sRAGE	Inverse variance weighted	3	-4.66602e-05	0.000500016	0.925651	0.000(-0.001~ 0.001)	Iceland
European with Diabetes	HLA-E	Wald ratio	1	-0.0030253	0.00162901	0.0632908	-0.003(-0.006~ 0.000)	UK Biobank
European without Diabetes	HLA-E	Wald ratio	1	-0.00209444	0.000930863	0.0244489	-0.002(-0.004~ 0.000)	UK Biobank
Trans-ancestry with diabetes	HLA-E	Wald ratio	1	-0.0030253	0.00162901	0.0632908	-0.003(-0.006~ 0.000)	UK Biobank
Trans-ancestry without diabetes	HLA-E	Wald ratio	1	-0.00209444	0.000930863	0.0244489	-0.002(-0.004~ 0.000)	UK Biobank
European with Diabetes	AIF1	Wald ratio	1	-0.00146516	0.00156533	0.349269	-0.001(-0.005~ 0.002)	Iceland
European without Diabetes	AIF1	Wald ratio	1	0	0.0025	1	0.000(-0.005~ 0.005)	Iceland
Trans-ancestry with diabetes	AIF1	Inverse variance weighted	2	-0.00139713	0.00121475	0.250087	-0.001(-0.004~ 0.001)	Iceland
Trans-ancestry without diabetes	AIF1	Inverse variance weighted	2	-0.000459561	0.000607373	0.449268	0.000(-0.002~ 0.001)	Iceland
European with Diabetes	GCKR	Wald ratio	1	0.00110644	0.00149634	0.459645	0.001(-0.002~ 0.004)	Iceland
Trans-ancestry with diabetes	GCKR	Wald ratio	1	0.000737628	0.00149634	0.622045	0.001(-0.002~ 0.004)	Iceland
Trans-ancestry without diabetes	GCKR	Wald ratio	1	0	0.000598536	1	0.000(-0.001~ 0.001)	Iceland
European with Diabetes	PFKFB2	Wald ratio	1	-0.00967742	0.00268817	0.000318217	-0.010(-0.015~-0.004)	UK Biobank
European without Diabetes	PFKFB2	Wald ratio	1	0.00268817	0.00107527	0.0124193	0.003( 0.001~ 0.005)	UK Biobank
Trans-ancestry with diabetes	PFKFB2	Wald ratio	1	-0.00913978	0.00268817	0.000673859	-0.009(-0.014~-0.004)	UK Biobank
Trans-ancestry without diabetes	PFKFB2	Wald ratio	1	0.00268817	0.00107527	0.0124193	0.003( 0.001~ 0.005)	UK Biobank
European with Diabetes	UMOD	Wald ratio	1	-0.00431182	0.000630998	8.29639e-12	-0.004(-0.006~-0.003)	UK Biobank
European without Diabetes	UMOD	Wald ratio	1	-0.00262916	0.000315499	7.85975e-17	-0.003(-0.003~-0.002)	UK Biobank
Trans-ancestry with diabetes	UMOD	Wald ratio	1	-0.00420665	0.000630998	2.61678e-11	-0.004(-0.005~-0.003)	UK Biobank
Trans-ancestry without diabetes	UMOD	Wald ratio	1	-0.00262916	0.000315499	7.85975e-17	-0.003(-0.003~-0.002)	UK Biobank
European with Diabetes	YOD1	Wald ratio	1	-0.0167069	0.0046408	0.000318217	-0.017(-0.026~-0.008)	UK Biobank
European without Diabetes	YOD1	Wald ratio	1	0.0046408	0.00185632	0.0124193	0.005( 0.001~ 0.008)	UK Biobank
Trans-ancestry with diabetes	YOD1	Wald ratio	1	-0.0148506	0.0046408	0.00137428	-0.015(-0.024~-0.006)	UK Biobank
Trans-ancestry without diabetes	YOD1	Wald ratio	1	0.0046408	0.00185632	0.0124193	0.005( 0.001~ 0.008)	UK Biobank
European with Diabetes	Activin AC	Wald ratio	1	0.00642792	0.00459137	0.161513	0.006(-0.003~ 0.015)	Fenland
European without Diabetes	Activin AC	Wald ratio	1	0.00183655	0.00275482	0.504985	0.002(-0.004~ 0.007)	Fenland
Trans-ancestry with diabetes	Activin AC	Wald ratio	1	0.00642792	0.00459137	0.161513	0.006(-0.003~ 0.015)	Fenland
Trans-ancestry without diabetes	Activin AC	Wald ratio	1	0.00275482	0.00275482	0.317311	0.003(-0.003~ 0.008)	Fenland
European with Diabetes	NFATC1	Wald ratio	1	0.00282	0.0047	0.548506	0.003(-0.006~ 0.012)	UK Biobank
European without Diabetes	NFATC1	Wald ratio	1	-0.0047	0.00188	0.0124193	-0.005(-0.008~-0.001)	UK Biobank
Trans-ancestry with diabetes	NFATC1	Wald ratio	1	0.00376	0.0047	0.423711	0.004(-0.005~ 0.013)	UK Biobank
Trans-ancestry without diabetes	NFATC1	Wald ratio	1	-0.0047	0.00188	0.0124193	-0.005(-0.008~-0.001)	UK Biobank
European with Diabetes	CEP170	Wald ratio	1	0.00153236	0.00766181	0.841481	0.002(-0.013~ 0.017)	UK Biobank
European without Diabetes	CEP170	Wald ratio	1	-0.00459709	0.00306473	0.133614	-0.005(-0.011~ 0.001)	UK Biobank
Trans-ancestry with diabetes	CEP170	Wald ratio	1	0.00153236	0.00766181	0.841481	0.002(-0.013~ 0.017)	UK Biobank
Trans-ancestry without diabetes	CEP170	Wald ratio	1	-0.00306473	0.00306473	0.317311	-0.003(-0.009~ 0.003)	UK Biobank
* OR(95%CI) for binary outcomes; β(95%CI) for coutinuous outcomes.

## Sheet: Table S8
Table S8. Results of colocalization of the putative proteins with CKD.
Data	Protein	cis-pQTL	nsnps	PP.H0.abf	PP.H1.abf	PP.H2.abf	PP.H3.abf	PP.H4.abf
UKB-PPP	Activin AC	rs3741414	2018	3.99031e-49	0.0808855	7.16482e-49	0.14446	0.774655
UKB-PPP	C4	rs406658	5623	0	0.0118934	0	0.836632	0.151474
UKB-PPP	C4a	rs3117580	8570	2.90248e-119	0.000641663	1.98171e-117	0.0432986	0.95606
UKB-PPP	PLD3	rs12151243	2971	2.67291e-11	0.325482	5.49987e-11	0.669719	0.00479884
Iceland	IDI2	rs1044261	3824	3.83292e-70	8.47052e-07	4.52493e-64	0.999982	1.74374e-05
Iceland	IDI2	rs61830965	3824	3.83445e-70	8.47052e-07	4.52673e-64	0.999982	1.74441e-05
Iceland	INHBC	rs546228717	3119	0.00219872	0.0637589	0.0310618	0.900732	0.00224893
Iceland	sRAGE	rs536567978	10130	4.03028e-50	0.137893	2.50894e-49	0.858418	0.00368892
Iceland	AIF1L	rs2275142	3102	0	0.845004	0	0.1504	0.00459629
Iceland	AIF1L	rs113409341	3104	0	0.84878	0	0.146615	0.00460444
Iceland	AIF1L	rs818058	3117	0	0.845581	0	0.149793	0.00462548
Iceland	AIF1L	rs4740413	3113	0	0.845385	0	0.149988	0.0046267
Iceland	AIF1L	rs2478784	3128	0	0.845307	0	0.150066	0.00462718
Iceland	PLD3	rs762590435	2919	4.50382e-07	0.32416	9.32389e-07	0.671078	0.00476074
Iceland	PLD3	rs7254808	2926	4.52357e-07	0.325706	9.29857e-07	0.66951	0.00478345
Iceland	DQA2	rs3130162	8004	2.37685e-161	0.644545	1.27196e-161	0.344918	0.0105374
Iceland	DQA2	rs9268251	8164	4.08796e-200	0.133706	2.61176e-199	0.854235	0.0120586
Iceland	AIF1	rs113795220,rs397843800,rs9282073	10548	9.56748e-15	0.148133	5.41729e-14	0.838751	0.0131162
Iceland	DQA2	rs7768875	9849	4.61628e-200	0.140331	2.78316e-199	0.846052	0.0136172
Iceland	DQA2	rs781770455	9934	4.63893e-200	0.140631	2.78964e-199	0.845685	0.0136841
Iceland	INHBC	rs3809113	2016	3.91173e-24	0.342447	7.34048e-24	0.642598	0.0149552
Iceland	DQA2	rs3134969	10558	5.20274e-200	0.15357	2.8156e-199	0.831079	0.0153513
Iceland	INHBC	rs61352607	1996	4.7409e-24	0.422812	6.26492e-24	0.558712	0.0184762
Iceland	INHBC	rs12423654	1995	4.74175e-24	0.42287	6.26451e-24	0.558651	0.0184787
Iceland	GNPTG	rs780305127	2527	0.380673	0.519346	0.0340669	0.0464575	0.0194568
Iceland	GATM	rs1153858	2718	2.12473e-91	1.99356e-11	1.04172e-80	0.977385	0.0226148
Iceland	INHBC	rs747998090	2150	7.93166e-24	0.67827	3.4051e-24	0.291155	0.0305756
Iceland	GNPTG	rs1305479939	3377	0.0281887	0.825652	0.00302849	0.0886607	0.0544703
Iceland	AIF1	rs2261033	8666	4.8902e-50	0.0127779	3.33729e-48	0.871956	0.115266
Iceland	AIF1	rs45593732	8889	4.95477e-50	0.0127555	3.38146e-48	0.870456	0.116788
Iceland	BT3A3	rs41555513	10341	1.265e-272	0.012517	8.40171e-271	0.83126	0.156223
Iceland	MICB	rs60149397	7973	0	0.0113226	0	0.774624	0.214053
Iceland	sRAGE	rs707927	7325	4.64371e-287	0.0110341	3.22223e-285	0.765506	0.22346
Iceland	MICB	rs4947326	9337	0	0.011069	0	0.757518	0.231413
Iceland	MICB	rs150284828	9456	0	0.0110475	0	0.756087	0.232866
Iceland	MICB	rs377744692,rs57661074	9889	0	0.0109688	0	0.751465	0.237566
Iceland	MICB	rs3134900	9973	0	0.010963	0	0.751352	0.237685
Iceland	MICB	rs41273040	9969	0	0.0109626	0	0.751325	0.237713
Iceland	MICB	rs28831701	9996	0	0.0109615	0	0.751266	0.237773
Iceland	MICB	rs200587233	10104	0	0.0110117	0	0.747178	0.24181
Iceland	MICB	rs2523708	10126	0	0.0110253	0	0.746499	0.242476
Iceland	MICB	rs3021366	10139	0	0.0110333	0	0.746045	0.242922
Iceland	MICB	rs2255001	10201	0	0.0110736	0	0.744515	0.244412
Iceland	MICB	rs9264069	10894	0	0.0114944	0	0.724847	0.263658
Iceland	BT3A3	rs748675588	4124	0	0.229531	0	0.492668	0.2778
Iceland	DJC10	rs559486433	3558	1.58267e-17	0.552518	3.63628e-18	0.126623	0.320859
Iceland	GMPR1	rs73362612	3816	0	0.358989	0	0.231332	0.409678
Iceland	GMPR1	rs146771786	3730	0	0.359281	0	0.230707	0.410012
Iceland	GMPR1	rs57461618,rs71535075	3723	0	0.359309	0	0.230648	0.410043
Iceland	GMPR1	rs147049568	3720	0	0.359317	0	0.23063	0.410053
Iceland	LEAP2	rs12515756	2888	7.55372e-291	0.173268	1.68441e-290	0.38593	0.440802
Iceland	LEAP2	rs142399032,rs57529540	2901	7.55957e-291	0.173383	1.68281e-290	0.385522	0.441095
Iceland	BT3A3	rs35024989	3376	0	0.133868	0	0.303867	0.562265
Iceland	BT3A3	rs569390923,rs796158445	3366	0	0.134215	0	0.302065	0.563721
Iceland	BT3A3	rs9688949	3347	0	0.134701	0	0.299533	0.565766
Iceland	BT3A3	rs780178954	3331	0	0.135475	0	0.295508	0.569016
Iceland	BT3A3	rs4712984	3315	0	0.13549	0	0.295435	0.569076
Iceland	BT3A3	rs12216155	3331	0	0.135539	0	0.295176	0.569285
Iceland	BT3A3	rs9379870	3331	0	0.135539	0	0.295176	0.569285
Iceland	MFAP4	rs1054206	1641	3.00619e-123	0.00586029	1.55205e-121	0.301866	0.692273
Iceland	MFAP4	rs560943910	1630	3.00397e-123	0.00586029	1.55091e-121	0.301866	0.692273
Iceland	MFAP4	rs139356332	1635	3.00299e-123	0.00586029	1.5504e-121	0.301866	0.692274
Iceland	GNPTG	rs9923746	4230	4.84141e-256	0.129972	3.4112e-256	0.0909924	0.779036
Iceland	GNPTG	rs11865211	4075	4.84277e-256	0.130191	3.39709e-256	0.0907414	0.779067
Iceland	sRAGE	rs2070600	6069	1.79666e-286	0.0280075	1.18253e-285	0.183981	0.788012
Iceland	sRAGE	rs204995	6134	1.79828e-286	0.027835	1.18481e-285	0.183036	0.789129
Iceland	sRAGE	rs142745788	9356	1.86609e-286	0.0244715	1.13159e-285	0.148081	0.827448
Iceland	GCKR	rs1260326	2051	2.22572e-20	0.015629	2.22012e-19	0.155068	0.829303
Iceland	DJC10	rs757675406	3299	4.86627e-17	0.0648087	1.311e-17	0.0165412	0.91865
Iceland	Apo A-IV	rs12721043	3960	1.06319e-40	0.0355498	3.74209e-41	0.0115595	0.952891
Iceland	Apo A-IV	rs1729408	4022	1.06544e-40	0.0354032	3.47624e-41	0.0106022	0.953995
Iceland	TCEA2	rs6011275	2304	1.35756e-59	0.026581	9.60829e-60	0.0178574	0.955562
Iceland	IGFBP-5	rs7598172	3301	5.98362e-07	0.00873562	1.58394e-06	0.0221552	0.969107
UKB-PPP	AIF1	rs2261033	8658	3.12261e-54	0.012715	2.13234e-52	0.868205	0.11908
UKB-PPP	BTN3A2	rs9393711	3355	0	0.126553	0	0.279092	0.594355
UKB-PPP	C2CD2L	rs2509049	2622	1.37584e-08	0.0118211	7.48859e-08	0.063709	0.92447
UKB-PPP	CEP170	rs12741781	2113	3.46022e-27	1.79582e-11	1.90907e-16	0.990784	0.00921643
UKB-PPP	FGF5	rs12509595	3191	0	2.9054e-05	0	0.0103834	0.989588
UKB-PPP	HLA-E	rs2853999	10338	0	0.010989	0	0.730241	0.25877
UKB-PPP	IDI2	rs1044261	3845	0	7.23366e-07	0	0.853897	0.146103
UKB-PPP	INHBC	rs3741414	2015	0	0.113042	0	0.202407	0.684551
UKB-PPP	MFAP4	rs139356332	1648	1.92016e-257	0.00527293	9.91367e-256	0.271616	0.723111
UKB-PPP	NFATC1	rs657693	3857	2.33089e-57	0.000941871	3.37493e-55	0.135868	0.86319
UKB-PPP	PFKFB2	rs1560	2542	1.87949e-184	0.0489033	1.43754e-184	0.0366424	0.914454
UKB-PPP	SDCCAG8	rs953492	1943	9.53409e-209	4.49725e-13	5.26015e-198	0.0240802	0.97592
UKB-PPP	UMOD	rs12917707	3048	0	1.38652e-61	0	1	2.43211e-12
UKB-PPP	YOD1	rs1044145	2616	2.65043e-57	0.0876814	2.03073e-57	0.0664873	0.845831
Note: Since the entire GWAS file of Finnland was not available, the corresponding Iceland/UKB-PPP GWAS was used to replace it.

## Sheet: Table S9
Table S9. GO terms of enrichment analysis.
ONTOLOGY	ID	Description	GeneRatio	BgRatio	pvalue	p.adjust	qvalue	geneID	Count
BP	GO:0002449	lymphocyte mediated immunity	8/31	300/18614	2.37091e-08	1.61431e-05	1.05256e-05	C4A/BTN3A2/AGER/BTN3A3/HLA-DQA2/C4B/MICB/HLA-E	8
BP	GO:0002460	adaptive immune response based on somatic recombination of immune receptors built from immunoglobulin superfamily domains	8/31	311/18614	3.13459e-08	1.61431e-05	1.05256e-05	C4A/BTN3A2/AGER/BTN3A3/HLA-DQA2/C4B/MICB/HLA-E	8
BP	GO:0002443	leukocyte mediated immunity	8/31	401/18614	2.21141e-07	7.59252e-05	4.95046e-05	C4A/BTN3A2/AGER/BTN3A3/HLA-DQA2/C4B/MICB/HLA-E	8
BP	GO:0002456	T cell mediated immunity	5/31	125/18614	1.86157e-06	0.000479355	0.000312548	BTN3A2/AGER/BTN3A3/MICB/HLA-E	5
BP	GO:0007159	leukocyte cell-cell adhesion	6/31	415/18614	5.4361e-05	0.0111984	0.00730154	AGER/HLA-DQA2/APOA4/AIF1/UMOD/HLA-E	6
BP	GO:0001914	regulation of T cell mediated cytotoxicity	3/31	50/18614	7.77428e-05	0.0119522	0.00779304	AGER/MICB/HLA-E	3
BP	GO:0016064	immunoglobulin mediated immune response	4/31	145/18614	9.43781e-05	0.0119522	0.00779304	C4A/HLA-DQA2/C4B/HLA-E	4
BP	GO:0019724	B cell mediated immunity	4/31	148/18614	0.000102165	0.0119522	0.00779304	C4A/HLA-DQA2/C4B/HLA-E	4
BP	GO:1903299	regulation of hexokinase activity	2/31	10/18614	0.000119792	0.0119522	0.00779304	GCKR/PFKFB2	2
BP	GO:2000425	regulation of apoptotic cell clearance	2/31	10/18614	0.000119792	0.0119522	0.00779304	C4A/C4B	2
BP	GO:0001913	T cell mediated cytotoxicity	3/31	59/18614	0.000127645	0.0119522	0.00779304	AGER/MICB/HLA-E	3
BP	GO:0048002	antigen processing and presentation of peptide antigen	3/31	71/18614	0.000221402	0.0190037	0.0123907	HLA-DQA2/MICB/HLA-E	3
BP	GO:0002486	antigen processing and presentation of endogenous peptide antigen via MHC class I via ER pathway, TAP-independent	2/31	16/18614	0.000317463	0.0208022	0.0135634	MICB/HLA-E	2
BP	GO:0009746	response to hexose	4/31	199/18614	0.000318087	0.0208022	0.0135634	AGER/GCKR/C2CD2L/PFKFB2	4
BP	GO:0030433	ubiquitin-dependent ERAD pathway	3/31	83/18614	0.000351142	0.0208022	0.0135634	YOD1/DNAJC10/UMOD	3
BP	GO:0002476	antigen processing and presentation of endogenous peptide antigen via MHC class Ib	2/31	17/18614	0.000359418	0.0208022	0.0135634	MICB/HLA-E	2
BP	GO:0002484	antigen processing and presentation of endogenous peptide antigen via MHC class I via ER pathway	2/31	17/18614	0.000359418	0.0208022	0.0135634	MICB/HLA-E	2
BP	GO:0034284	response to monosaccharide	4/31	207/18614	0.000369399	0.0208022	0.0135634	AGER/GCKR/C2CD2L/PFKFB2	4
BP	GO:0002428	antigen processing and presentation of peptide antigen via MHC class Ib	2/31	18/18614	0.000403926	0.0208022	0.0135634	MICB/HLA-E	2
BP	GO:0033194	response to hydroperoxide	2/31	18/18614	0.000403926	0.0208022	0.0135634	APOA4/AIF1	2
BP	GO:0001910	regulation of leukocyte mediated cytotoxicity	3/31	95/18614	0.000521884	0.0235462	0.0153526	AGER/MICB/HLA-E	3
BP	GO:0002709	regulation of T cell mediated immunity	3/31	97/18614	0.000554662	0.0235462	0.0153526	AGER/MICB/HLA-E	3
BP	GO:0034620	cellular response to unfolded protein	3/31	98/18614	0.000571534	0.0235462	0.0153526	YOD1/DNAJC10/UMOD	3
BP	GO:0009743	response to carbohydrate	4/31	234/18614	0.000586604	0.0235462	0.0153526	AGER/GCKR/C2CD2L/PFKFB2	4
BP	GO:0019885	antigen processing and presentation of endogenous peptide antigen via MHC class I	2/31	23/18614	0.000664473	0.0235462	0.0153526	MICB/HLA-E	2
BP	GO:0042102	positive regulation of T cell proliferation	3/31	105/18614	0.000698895	0.0235462	0.0153526	AGER/AIF1/HLA-E	3
BP	GO:0042593	glucose homeostasis	4/31	248/18614	0.000729243	0.0235462	0.0153526	IGFBP5/AGER/GCKR/C2CD2L	4
BP	GO:0033500	carbohydrate homeostasis	4/31	249/18614	0.00074029	0.0235462	0.0153526	IGFBP5/AGER/GCKR/C2CD2L	4
BP	GO:0050870	positive regulation of T cell activation	4/31	249/18614	0.00074029	0.0235462	0.0153526	AGER/HLA-DQA2/AIF1/HLA-E	4
BP	GO:0006959	humoral immune response	4/31	250/18614	0.000751455	0.0235462	0.0153526	C4A/C4B/HLA-E/LEAP2	4
BP	GO:0036503	ERAD pathway	3/31	109/18614	0.00077917	0.0235462	0.0153526	YOD1/DNAJC10/UMOD	3
BP	GO:0002475	antigen processing and presentation via MHC class Ib	2/31	25/18614	0.00078628	0.0235462	0.0153526	MICB/HLA-E	2
BP	GO:0002483	antigen processing and presentation of endogenous peptide antigen	2/31	25/18614	0.00078628	0.0235462	0.0153526	MICB/HLA-E	2
BP	GO:0046835	carbohydrate phosphorylation	2/31	25/18614	0.00078628	0.0235462	0.0153526	GNPTG/PFKFB2	2
BP	GO:0031341	regulation of cell killing	3/31	110/18614	0.000800115	0.0235462	0.0153526	AGER/MICB/HLA-E	3
BP	GO:0019882	antigen processing and presentation	3/31	114/18614	0.000887476	0.0253917	0.0165558	HLA-DQA2/MICB/HLA-E	3
BP	GO:0035967	cellular response to topologically incorrect protein	3/31	118/18614	0.00098068	0.0273	0.0178001	YOD1/DNAJC10/UMOD	3
BP	GO:1903039	positive regulation of leukocyte cell-cell adhesion	4/31	273/18614	0.00104255	0.0278498	0.0181586	AGER/HLA-DQA2/AIF1/HLA-E	4
BP	GO:0043500	muscle adaptation	3/31	121/18614	0.00105451	0.0278498	0.0181586	IGFBP5/GATM/AIF1	3
BP	GO:0002253	activation of immune response	5/31	495/18614	0.00125001	0.0321879	0.0209871	C4A/BTN3A2/BTN3A3/C4B/MICB	5
BP	GO:0019883	antigen processing and presentation of endogenous antigen	2/31	32/18614	0.00129058	0.0324219	0.0211397	MICB/HLA-E	2
BP	GO:0006958	complement activation, classical pathway	2/31	33/18614	0.00137242	0.033657	0.021945	C4A/C4B	2
BP	GO:0046887	positive regulation of hormone secretion	3/31	138/18614	0.00153949	0.0367916	0.0239888	C2CD2L/PFKFB2/INHBA	3
BP	GO:0001909	leukocyte mediated cytotoxicity	3/31	139/18614	0.00157168	0.0367916	0.0239888	AGER/MICB/HLA-E	3
BP	GO:0002474	antigen processing and presentation of peptide antigen via MHC class I	2/31	36/18614	0.00163247	0.0373653	0.0243629	MICB/HLA-E	2
BP	GO:0006986	response to unfolded protein	3/31	142/18614	0.00167079	0.0374111	0.0243927	YOD1/DNAJC10/UMOD	3
BP	GO:0050671	positive regulation of lymphocyte proliferation	3/31	145/18614	0.00177373	0.0388711	0.0253447	AGER/AIF1/HLA-E	3
BP	GO:0032946	positive regulation of mononuclear cell proliferation	3/31	148/18614	0.00188057	0.0397543	0.0259205	AGER/AIF1/HLA-E	3
BP	GO:0022409	positive regulation of cell-cell adhesion	4/31	321/18614	0.00189122	0.0397543	0.0259205	AGER/HLA-DQA2/AIF1/HLA-E	4
BP	GO:0001916	positive regulation of T cell mediated cytotoxicity	2/31	40/18614	0.00201279	0.0400754	0.0261299	MICB/HLA-E	2
BP	GO:0002478	antigen processing and presentation of exogenous peptide antigen	2/31	40/18614	0.00201279	0.0400754	0.0261299	HLA-DQA2/HLA-E	2
BP	GO:0051251	positive regulation of lymphocyte activation	4/31	327/18614	0.00202323	0.0400754	0.0261299	AGER/HLA-DQA2/AIF1/HLA-E	4
BP	GO:0014912	negative regulation of smooth muscle cell migration	2/31	42/18614	0.00221721	0.0415224	0.0270733	IGFBP5/AIF1	2
BP	GO:0055090	acylglycerol homeostasis	2/31	42/18614	0.00221721	0.0415224	0.0270733	GCKR/APOA4	2
BP	GO:0070328	triglyceride homeostasis	2/31	42/18614	0.00221721	0.0415224	0.0270733	GCKR/APOA4	2
BP	GO:0002251	organ or tissue specific immune response	2/31	43/18614	0.00232296	0.0419763	0.0273694	APOA4/UMOD	2
BP	GO:0097178	ruffle assembly	2/31	43/18614	0.00232296	0.0419763	0.0273694	AIF1L/AIF1	2
BP	GO:0035966	response to topologically incorrect protein	3/31	164/18614	0.00251826	0.0440952	0.0287509	YOD1/DNAJC10/UMOD	3
BP	GO:0070665	positive regulation of leukocyte proliferation	3/31	166/18614	0.00260624	0.0440952	0.0287509	AGER/AIF1/HLA-E	3
BP	GO:0002455	humoral immune response mediated by circulating immunoglobulin	2/31	46/18614	0.00265428	0.0440952	0.0287509	C4A/C4B	2
BP	GO:0010712	regulation of collagen metabolic process	2/31	46/18614	0.00265428	0.0440952	0.0287509	MFAP4/INHBA	2
BP	GO:0014911	positive regulation of smooth muscle cell migration	2/31	46/18614	0.00265428	0.0440952	0.0287509	IGFBP5/AIF1	2
BP	GO:0001774	microglial cell activation	2/31	47/18614	0.00276937	0.0445696	0.0290602	AGER/AIF1	2
BP	GO:0043277	apoptotic cell clearance	2/31	47/18614	0.00276937	0.0445696	0.0290602	C4A/C4B	2
BP	GO:0019884	antigen processing and presentation of exogenous antigen	2/31	49/18614	0.00300652	0.0476418	0.0310633	HLA-DQA2/HLA-E	2
BP	GO:0002269	leukocyte activation involved in inflammatory response	2/31	50/18614	0.00312855	0.0480957	0.0313593	AGER/AIF1	2
BP	GO:0010862	positive regulation of pathway-restricted SMAD protein phosphorylation	2/31	50/18614	0.00312855	0.0480957	0.0313593	INHBA/INHBC	2
BP	GO:0120009	intermembrane lipid transfer	2/31	51/18614	0.00325288	0.0490907	0.032008	APOA4/C2CD2L	2
BP	GO:0002696	positive regulation of leukocyte activation	4/31	377/18614	0.00338164	0.0490907	0.032008	AGER/HLA-DQA2/AIF1/HLA-E	4
BP	GO:0050863	regulation of T cell activation	4/31	377/18614	0.00338164	0.0490907	0.032008	AGER/HLA-DQA2/AIF1/HLA-E	4
BP	GO:1903037	regulation of leukocyte cell-cell adhesion	4/31	378/18614	0.00341385	0.0490907	0.032008	AGER/HLA-DQA2/AIF1/HLA-E	4
BP	GO:0042129	regulation of T cell proliferation	3/31	183/18614	0.00343158	0.0490907	0.032008	AGER/AIF1/HLA-E	3
BP	GO:0002706	regulation of lymphocyte mediated immunity	3/31	184/18614	0.00348455	0.0491656	0.0320568	AGER/MICB/HLA-E	3
CC	GO:0042611	MHC protein complex	2/32	25/19518	0.00076305	0.0310186	0.0217674	HLA-DQA2/HLA-E	2
CC	GO:0098553	lumenal side of endoplasmic reticulum membrane	2/32	29/19518	0.00102844	0.0310186	0.0217674	HLA-DQA2/HLA-E	2
CC	GO:0098576	lumenal side of membrane	2/32	36/19518	0.00158448	0.0310186	0.0217674	HLA-DQA2/HLA-E	2
CC	GO:0005788	endoplasmic reticulum lumen	4/32	312/19518	0.00161801	0.0310186	0.0217674	C4A/IGFBP5/APOA4/DNAJC10	4
CC	GO:0072562	blood microparticle	3/32	144/19518	0.00166767	0.0310186	0.0217674	C4A/C4B/APOA4	3
MF	GO:0033218	amide binding	6/31	400/18369	4.76663e-05	0.00514796	0.00285998	AGER/C2CD2L/INHBA/NFATC1/MICB/HLA-E	6
MF	GO:0042277	peptide binding	5/31	317/18369	0.000174304	0.00941243	0.00522913	AGER/C2CD2L/INHBA/MICB/HLA-E	5
MF	GO:0001848	complement binding	2/31	26/18369	0.000873481	0.0314453	0.0174696	C4A/C4B	2

## Sheet: Table S10
Table S10. The annotations of RNA single cell type specificity, RNA tissue cell type specificity, and immune cell specificity.
Proteins (genes)	RNA single cell type specificity	RNA tissue cell type specificity	Immune cell specificity
Tier 1
FGF5	Excitatory neurons, Proximal tubular cells, Microglial cells, Melanocytes	Kidney - Proximal tubular cells	Not detected in immune cells
IGFBP-5	Ovarian stromal cells, Leydig cells, Fibroblasts, Smooth muscle cells, Granulosa cells, Peritubular cells	Pancreas - Fibroblasts, Skin - Fibroblast_2	Not detected in immune cells
GCKR	Hepatocytes	Stomach - Gastric mucous cells, Testis - Early spermatids, Testis - Late spermatids	Not detected in immune cells
C4a	Mesothelial cells, Hepatocytes	Breast - Breast glandular cells, Kidney - Proximal tubular cells, Liver - Hepatocytes	Not detected in immune cells
BTN3A2	NK-cells, T-cells, Plasma cells	Breast - T-cells	Low immune cell specificity
sRAGE (AGER)	Alveolar cells type 1	Lung - Alveolar cells type 1	Not detected in immune cells
GNPTG	-	Breast - Fibroblasts	Low immune cell specificity
TCEA2	Late spermatids	Liver - Hepatocytes, Skeletal muscle - Fibroblasts, Testis - Early spermatids, Testis - Late spermatids	Low immune cell specificity
YOD1	Glandular and luminal cells, Late spermatids	-	Low immune cell specificity
Tier 2
INHBC	Hepatocytes	Liver - Hepatocytes, Testis - Early spermatids	Not detected in immune cells
GATM	Proximal tubular cells, Hepatocytes, Granulosa cells	kidney, liver, pancreas	Group enriched (memory B-cell, plasmacytoid DC, myeloid DC, naive B-cell)
SDCCAG8	Oligodendrocytes, Oocytes	-	Low immune cell specificity
PFKFB2	Late spermatids, Rod photoreceptor cells, Dendritic cells, Astrocytes, Cardiomyocytes	Heart muscle - Cardiomyocytes, Kidney - Proximal tubular cells, Lung - Alveolar cells type 2	Group enriched (plasmacytoid DC, eosinophil)
NFATC1	Oocytes, Lymphatic endothelial cells, Monocytes	Testis - Spermatogonia	Low immune cell specificity
BTN3A3	NK-cells, T-cells, Plasma cells	Breast - T-cells	Low immune cell specificity
Activin AC (INHBA|INHBC)	Pancreatic endocrine cells, Syncytiotrophoblasts, Leydig cells, Fibroblasts, Langerhans cells, Macrophages	Adipose subcutaneous - Smooth muscle cells, Adipose visceral - Smooth muscle cells, Heart muscle - Fibroblasts, Skeletal muscle - Fibroblasts	Not detected in immune cells
DQA2 (HLA-DQA2)	Langerhans cells, Schwann cells, Dendritic cells, Macrophages, B-cells	Skin - Langerhans cells	Not detected in immune cells
C4 (C4a|C4b)	Mesothelial cells, Hepatocytes	Liver - Hepatocytes	Not detected in immune cells
Apo A-IV	Proximal enterocytes	-	Not detected in immune cells
MFAP4	Fibroblasts, Peritubular cells, Smooth muscle cells, Ovarian stromal cells, Lymphatic endothelial cells	Kidney - Fibroblasts, other tissue Fibroblasts	non-classical monocyte, intermediate monocyte, eosinophil
CEP170	Late spermatids	Testis - Early spermatids, Testis - Late spermatids	Low immune cell specificity
IDI2	Skeletal myocytes		Not detected in immune cells
DJC10 (DNAJC10)	Early spermatids	Adipose visceral - Adipose progenitor cells, Testis - Early spermatids	Low immune cell specificity
C2CD2L	Proximal enterocytes	Skin - Keratinocyte (other)	Low immune cell specificity
AIF1L	Extravillous trophoblasts, Collecting duct cells, Proximal tubular cells, Distal tubular cells, Adipocytes	Colon - Endothelial cells, Prostate - Endothelial cells, Thyroid - Thyroid glandular cells	Not detected in immune cells
Tier 3
UMOD	Distal tubular cells, Collecting duct cells	Breast - Breast glandular cells, Kidney - Ascending Loop of Henle cells	Not detected in immune cells
MICB	Hofbauer cells, Kupffer cells, T-cells, NK-cells, Plasma cells	-	Low immune cell specificity
HLA-E	Monocytes, Adipocytes, NK-cells, Endothelial cells	Adipose subcutaneous - Endothelial cells, Breast - Endothelial cells, Colon - Endothelial cells, Skeletal muscle - Endothelial cells, Testis - Endothelial cells	Low immune cell specificity
LEAP2	Hepatocytes	-	Low immune cell specificity
PLD3	Hofbauer cells	Adipose subcutaneous - Macrophages, Breast - Fibroblasts, Colon - Fibroblasts	Immune cell enriched (basophil)
AIF1	Monocytes, Hofbauer cells, Kupffer cells, Langerhans cells, Macrophages	Macrophages	Group enriched (non-classical monocyte, intermediate monocyte, classical monocyte, neutrophil, myeloid DC)
GMPR1	-	-	-

[truncated: 1 more sheets: Table S11]
